# Supplementary material for: Ras-Related Protein Rab-32 and Thrombospondin 1 Confer Resistance to the EGFR Tyrosine Kinase Inhibitor Osimertinib by Activating Focal Adhesion Kinase in Non-Small Cell Lung Cancer
Source: Cancers (Basel). 2022 Jul 14;14(14):3430. doi: 10.3390/cancers14143430 (PMC9317954; doi:10.3390/cancers14143430)
Supplement: Supplementary file 1 [file cancers-14-03430-s001.zip]

Archive with 5 entries (5 files):
- cancers-1760185-supplementay.pdf
- Supplementary Table S1.xls
- Supplementary Table S2.xlsx
- Supplementary Table S3.xlsx
- Supplementary Table S4.xls
