# Supplementary material for: Ras-Related Protein Rab-32 and Thrombospondin 1 Confer Resistance to the EGFR Tyrosine Kinase Inhibitor Osimertinib by Activating Focal Adhesion Kinase in Non-Small Cell Lung Cancer
Source: Cancers (Basel). 2022 Jul 14;14(14):3430. doi: 10.3390/cancers14143430 (PMC9317954; doi:10.3390/cancers14143430)
Supplement: Supplementary file 1 [file cancers-14-03430-s001.zip › Supplementary Table S1.xls]

## Sheet: AMO227Y6
Supplementary Table S1. siRNAs library targeting 24 upregulated genes in Osimertinib-resistant cells
RefSeq Accession Number	Gene Symbol	Full Gene Name	Gene ID	Sense siRNA Sequence	Antisense siRNA Sequence
	SiSel_NC1	Silencer Select Negative Control #1 siRNA	0
	SiSel_GAPD	Silencer Select GAPDH Control siRNA	0
NM_016619	PLAC8	placenta-specific 8	51316	GUGCCUUGGGUGUCAAGUUtt	AACUUGACACCCAAGGCACgg
NM_016619	PLAC8	placenta-specific 8	51316	GGAUCUAUUUGUGAUGACUtt	AGUCAUCACAAAUAGAUCCag
NM_016619	PLAC8	placenta-specific 8	51316	UGAUGGAUAUGCUUAAGUAtt	UACUUAAGCAUAUCCAUCAta
NM_001553	IGFBP7	insulin-like growth factor binding protein 7	3490	UGGUAUCUCCUCUAAGUAAtt	UUACUUAGAGGAGAUACCAgc
NM_001553	IGFBP7	insulin-like growth factor binding protein 7	3490	CGAGCAAGGUCCUUCCAUAtt	UAUGGAAGGACCUUGCUCGca
NM_001553	IGFBP7	insulin-like growth factor binding protein 7	3490	AGGUGUACUUGAGCUGUGAtt	UCACAGCUCAAGUACACCUgg
NM_014333	CADM1	cell adhesion molecule 1	23705	GGCAGAAUCUGUUUACGAAtt	UUCGUAAACAGAUUCUGCCca
NM_014333	CADM1	cell adhesion molecule 1	23705	GGAUUAUAUGCUGUAUGUAtt	UACAUACAGCAUAUAAUCCga
NM_014333	CADM1	cell adhesion molecule 1	23705	CGUAAUCUGAUGAUCGAUAtt	UAUCGAUCAUCAGAUUACGtg
NM_001561	TNFRSF9	tumor necrosis factor receptor superfamily, member 9	3604	ACUCCUGUAUAUAUUCAAAtt	UUUGAAUAUAUACAGGAGUtt
NM_001561	TNFRSF9	tumor necrosis factor receptor superfamily, member 9	3604	GGAUUGUAAACAAGGUCAAtt	UUGACCUUGUUUACAAUCCtg
NM_001561	TNFRSF9	tumor necrosis factor receptor superfamily, member 9	3604	GGUGUUUUCAGGACCAGGAtt	UCCUGGUCCUGAAAACACCtt
NM_001873	CPE	carboxypeptidase E	1363	GGAUAGUGUACGUGAAUGAtt	UCAUUCACGUACACUAUCCta
NM_001873	CPE	carboxypeptidase E	1363	GAAUAGAUCUGAACCGGAAtt	UUCCGGUUCAGAUCUAUUCcc
NM_001873	CPE	carboxypeptidase E	1363	GAGUGGUAGUGCUCACGAAtt	UUCGUGAGCACUACCACUCcg
NM_006079	CITED2	Cbp/p300-interacting transactivator, with Glu/Asp-rich carboxy-terminal domain, 2	10370	UGUCCUUGGUGAUAGAAAUtt	AUUUCUAUCACCAAGGACAta
NM_006079	CITED2	Cbp/p300-interacting transactivator, with Glu/Asp-rich carboxy-terminal domain, 2	10370	ACACUGAUUUCAUCGACGAtt	UCGUCGAUGAAAUCAGUGUct
NM_006079	CITED2	Cbp/p300-interacting transactivator, with Glu/Asp-rich carboxy-terminal domain, 2	10370	AGGAAGUUCUUAUGUCCUUtt	AAGGACAUAAGAACUUCCUcg
NM_000093	COL5A1	collagen, type V, alpha 1	1289	CGCUUACAGAGUCACCAAAtt	UUUGGUGACUCUGUAAGCGac
NM_000093	COL5A1	collagen, type V, alpha 1	1289	AGAUGAAUAUUACACGGAAtt	UUCCGUGUAAUAUUCAUCUgg
NM_000093	COL5A1	collagen, type V, alpha 1	1289	CCUUGAUCCUCGACUGUAAtt	UUACAGUCGAGGAUCAAGGtg
NM_001400	S1PR1	sphingosine-1-phosphate receptor 1	1901	GCACCACGGUCUUCACUCUtt	AGAGUGAAGACCGUGGUGCag
NM_001400	S1PR1	sphingosine-1-phosphate receptor 1	1901	GCAGCUCGGUCUCUGACUAtt	UAGUCAGAGACCGAGCUGCgg
NM_001400	S1PR1	sphingosine-1-phosphate receptor 1	1901	AGACCGUAAUUAUCGUCCUtt	AGGACGAUAAUUACGGUCUtg
NM_005465	AKT3	v-akt murine thymoma viral oncogene homolog 3 (protein kinase B, gamma)	10000	GUAACAUCUGAGACAGAUAtt	UAUCUGUCUCAGAUGUUACtt
NM_005465	AKT3	v-akt murine thymoma viral oncogene homolog 3 (protein kinase B, gamma)	10000	GGACUAUCUACAUUCCGGAtt	UCCGGAAUGUAGAUAGUCCaa
NM_005465	AKT3	v-akt murine thymoma viral oncogene homolog 3 (protein kinase B, gamma)	10000	GCUCAUUCAUAGGAUAUAAtt	UUAUAUCCUAUGAAUGAGCca
NM_002845	PTPRM	protein tyrosine phosphatase, receptor type, M	5797	GCAUCGAUUUUCACUAUUUtt	AAAUAGUGAAAAUCGAUGCag
NM_002845	PTPRM	protein tyrosine phosphatase, receptor type, M	5797	GCCUAAUUCCUAUUACCCAtt	UGGGUAAUAGGAAUUAGGCac
NM_002845	PTPRM	protein tyrosine phosphatase, receptor type, M	5797	GGAAUAUCAUUGCAUACGAtt	UCGUAUGCAAUGAUAUUCCcg
NM_001080512	BICC1	bicaudal C homolog 1 (Drosophila)	80114	CGGUCAUCAUAUGUCAACAtt	UGUUGACAUAUGAUGACCGtg
NM_001080512	BICC1	bicaudal C homolog 1 (Drosophila)	80114	CCACGGUCAUCAUAUGUCAtt	UGACAUAUGAUGACCGUGGag
NM_001080512	BICC1	bicaudal C homolog 1 (Drosophila)	80114	GCAAUCGAGUCACACUGAAtt	UUCAGUGUGACUCGAUUGCtt
NM_031412	GABARAPL1	GABA(A) receptor-associated protein like 1	23710	UGAGGACAAUCAUGAGGAAtt	UUCCUCAUGAUUGUCCUCAta
NM_031412	GABARAPL1	GABA(A) receptor-associated protein like 1	23710	GAAUCCACCUGAGACCUGAtt	UCAGGUCUCAGGUGGAUUCtc
NM_031412	GABARAPL1	GABA(A) receptor-associated protein like 1	23710	UGAGUAUCGGAAAAAGGAAtt	UUCCUUUUUCCGAUACUCAaa
NM_002192	INHBA	inhibin, beta A	3624	CAACAGUCAUCAACCACUAtt	UAGUGGUUGAUGACUGUUGag
NM_002192	INHBA	inhibin, beta A	3624	GAACGGGUAUGUGGAGAUAtt	UAUCUCCACAUACCCGUUCtc
NM_002192	INHBA	inhibin, beta A	3624	CAACAUCUGCUGUAAGAAAtt	UUUCUUACAGCAGAUGUUGac
NM_172362	KCNH1	potassium voltage-gated channel, subfamily H (eag-related), member 1	3756	GAAGAACGCAUGAAACGAAtt	UUCGUUUCAUGCGUUCUUCct
NM_172362	KCNH1	potassium voltage-gated channel, subfamily H (eag-related), member 1	3756	GCGGUCCAAUGAUACUAAUtt	AUUAGUAUCAUUGGACCGCcg
NM_172362	KCNH1	potassium voltage-gated channel, subfamily H (eag-related), member 1	3756	GGCUGGUUGUUGAUAGCAUtt	AUGCUAUCAACAACCAGCCag
NM_139160	DEPDC7	DEP domain containing 7	91614	GAUUCACCACAAUACCUAAtt	UUAGGUAUUGUGGUGAAUCta
NM_139160	DEPDC7	DEP domain containing 7	91614	CAGAUCUUCUGGUACUCUUtt	AAGAGUACCAGAAGAUCUGtt
NM_139160	DEPDC7	DEP domain containing 7	91614	GGAAGACGGAAAUAGCUUUtt	AAAGCUAUUUCCGUCUUCCca
NM_005529	HSPG2	heparan sulfate proteoglycan 2	3339	GUAACAACAUCAUCCUAGAtt	UCUAGGAUGAUGUUGUUACct
NM_005529	HSPG2	heparan sulfate proteoglycan 2	3339	GCAACAAGGUGGACUCCUAtt	UAGGAGUCCACCUUGUUGCcc
NM_005529	HSPG2	heparan sulfate proteoglycan 2	3339	CGAGCUAUGUGAAUGCAAUtt	AUUGCAUUCACAUAGCUCGca
	503639			GAUCAAUUGAAAAUCCUCAtt	UGAGGAUUUUCAAUUGAUCtt
	503639			CAAUCAUUGCAGUAAUUAUtt	AUAAUUACUGCAAUGAUUGaa
	503639			CCAUAAGCUUUAGAUUUGUtt	ACAAAUCUAAAGCUUAUGGtt
NM_152744	SDK1	sidekick cell adhesion molecule 1	221935	GGGACAUGUUUGUGAAGGAtt	UCCUUCACAAACAUGUCCCat
NM_152744	SDK1	sidekick cell adhesion molecule 1	221935	CCCUAUAGCUUUACAUGCUtt	AGCAUGUAAAGCUAUAGGGtt
NM_152744	SDK1	sidekick cell adhesion molecule 1	221935	CCAAGGGAGUGACCUAUUUtt	AAAUAGGUCACUCCCUUGGtg
NM_170734	BDNF	brain-derived neurotrophic factor	627	UUACUAUGGUUAUUUCAUAtt	UAUGAAAUAACCAUAGUAAgg
NM_170734	BDNF	brain-derived neurotrophic factor	627	GGGUGAUGCUCAGUAGUCAtt	UGACUACUGAGCAUCACCCtg
NM_170734	BDNF	brain-derived neurotrophic factor	627	CCCUUACCAUGGAUAGCAAtt	UUGCUAUCCAUGGUAAGGGcc
NM_006834	RAB32	RAB32, member RAS oncogene family	10981	ACAUGACCCGAGUAUACUAtt	UAGUAUACUCGGGUCAUGUtg
NM_006834	RAB32	RAB32, member RAS oncogene family	10981	CCGAGUAUACUACAAGGAAtt	UUCCUUGUAGUAUACUCGGgt
NM_006834	RAB32	RAB32, member RAS oncogene family	10981	CCAAAGCUUUCCUAAUGAAtt	UUCAUUAGGAAAGCUUUGGtg
NM_003246	THBS1	thrombospondin 1	7057	GCAUGACCCUCGUCACAUAtt	UAUGUGACGAGGGUCAUGCca
NM_003246	THBS1	thrombospondin 1	7057	CGAAAGGGACGAUGACUAUtt	AUAGUCAUCGUCCCUUUCGgt
NM_003246	THBS1	thrombospondin 1	7057	GGACUGCGUUGGUGAUGUAtt	UACAUCACCAACGCAGUCCtt
NM_003494	DYSF	dysferlin, limb girdle muscular dystrophy 2B (autosomal recessive)	8291	GCGUGAACCCUGUAUGGAAtt	UUCCAUACAGGGUUCACGCtg
NM_003494	DYSF	dysferlin, limb girdle muscular dystrophy 2B (autosomal recessive)	8291	GGACCUCCCUUCAACAUCAtt	UGAUGUUGAAGGGAGGUCCag
NM_003494	DYSF	dysferlin, limb girdle muscular dystrophy 2B (autosomal recessive)	8291	GGGUCGACCUAUUUCCGAAtt	UUCGGAAAUAGGUCGACCCac
NM_006320	PGRMC2	progesterone receptor membrane component 2	10424	CAUUUUGCCUAGAUAAAGAtt	UCUUUAUCUAGGCAAAAUGtg
NM_006320	PGRMC2	progesterone receptor membrane component 2	10424	GGAGAAGAACCAUCAGAAUtt	AUUCUGAUGGUUCUUCUCCtg
NM_006320	PGRMC2	progesterone receptor membrane component 2	10424	CAUCAAUUUGAGUUGUUCAtt	UGAACAACUCAAAUUGAUGtg
NM_002547	OPHN1	oligophrenin 1	4983	GACCUAUAGACUUCACAAAtt	UUUGUGAAGUCUAUAGGUCat
NM_002547	OPHN1	oligophrenin 1	4983	GAUCGGCACUUACACCUGUtt	ACAGGUGUAAGUGCCGAUCca
NM_002547	OPHN1	oligophrenin 1	4983	CGCUGAAUCCUUCAAGGAAtt	UUCCUUGAAGGAUUCAGCGat
Highlight areas indicated that siRNA were used for validation of suppression efficacy of eight genes.
