# Supplementary material for: Ras-Related Protein Rab-32 and Thrombospondin 1 Confer Resistance to the EGFR Tyrosine Kinase Inhibitor Osimertinib by Activating Focal Adhesion Kinase in Non-Small Cell Lung Cancer
Source: Cancers (Basel). 2022 Jul 14;14(14):3430. doi: 10.3390/cancers14143430 (PMC9317954; doi:10.3390/cancers14143430)
Supplement: Supplementary file 1 [file cancers-14-03430-s001.zip › Supplementary Table S2.xlsx]

## Sheet: HCC827
Supplementary Table S2. Genes altered in expression in individual osimertinib refractory cell lines.
ID	HCC827OR Avg (log2)	HCC827P Avg (log2)	Fold Change	P-val	FDR P-val	Gene Symbol	Description	Group
TC2100007331.hg.1	7.52	4.97	5.84	1.68e-05	0.0028	AGPAT3	1-acylglycerol-3-phosphate O-acyltransferase 3	Multiple_Complex
TC1200012708.hg.1	4.92	7.1	-4.53	0.0002	0.0132	OAS1	2-5-oligoadenylate synthetase 1	Multiple_Complex
TC1000009930.hg.1	10.76	8.99	3.42	0.0006	0.0307	HACD1	3-hydroxyacyl-CoA dehydratase 1	Multiple_Complex
TC0900009685.hg.1	4.62	6.56	-3.84	0.0004	0.0243	HACD4	3-hydroxyacyl-CoA dehydratase 4	Multiple_Complex
TC0500010599.hg.1	10.5	8.99	2.83	0.0004	0.0234	OXCT1	3-oxoacid CoA-transferase 1	Multiple_Complex
TC1000008354.hg.1	9.43	7.4	4.09	1.64e-05	0.0028	PAPSS2	3-phosphoadenosine 5-phosphosulfate synthase 2	Multiple_Complex
TC0100013272.hg.1	8.39	5.77	6.13	4.38e-05	0.0054	HTR1D	5-hydroxytryptamine (serotonin) receptor 1D, G protein-coupled	Coding
TC1200012835.hg.1	12.21	10.41	3.5	0.0004	0.0233	NT5DC3	5-nucleotidase domain containing 3	Multiple_Complex
TC0600008697.hg.1	12.17	13.57	-2.63	0.0007	0.0337	NT5E	5-nucleotidase, ecto (CD73)	Multiple_Complex
TC0100008111.hg.1	4.18	6.41	-4.68	9.72e-05	0.0092	RNA5SP47	5S ribosomal pseudogene 47 [Source:HGNC Symbol;Acc:HGNC:42823]	Ribosomal
TC0100014957.hg.1	4.43	5.85	-2.66	0.0006	0.0316	RNA5SP53	5S ribosomal pseudogene 53 [Source:HGNC Symbol;Acc:HGNC:42830]	Ribosomal
TC0400010059.hg.1	5.24	7.1	-3.63	0.0002	0.0132	RNA5SP156	5S ribosomal pseudogene 156 [Source:HGNC Symbol;Acc:HGNC:43056]	Ribosomal
TC1400007148.hg.1	9.67	7.23	5.42	3.2e-05	0.0045	RNA5SP385	5S ribosomal pseudogene 385 [Source:HGNC Symbol;Acc:HGNC:43285]	Ribosomal
TC1000006652.hg.1	7.06	10.02	-7.81	7.57e-06	0.0016	PFKFB3	6-phosphofructo-2-kinase/fructose-2,6-biphosphatase 3	Multiple_Complex
TC0300013970.hg.1	6.57	9.49	-7.56	5.26e-06	0.0012	PFKFB4; MIR6823	6-phosphofructo-2-kinase/fructose-2,6-biphosphatase 4; microRNA 6823	Multiple_Complex
TC1100011514.hg.1	10.15	12.35	-4.6	8.81e-05	0.0087	DHCR7	7-dehydrocholesterol reductase	Multiple_Complex
TC0900012157.hg.1	12.86	10.1	6.77	1.85e-06	0.0006	AKAP2	A kinase (PRKA) anchor protein 2	Multiple_Complex
TC0600009862.hg.1	7.93	5.81	4.35	9.57e-05	0.0091	AKAP12	A kinase (PRKA) anchor protein 12	Multiple_Complex
TC1100006796.hg.1	7.9	6.44	2.75	0.0007	0.0331	AKIP1	A kinase (PRKA) interacting protein 1	Multiple_Complex
TC2000008741.hg.1	9.19	7.21	3.95	3.59e-05	0.0048	ABHD12	abhydrolase domain containing 12	Multiple_Complex
TC0100016548.hg.1	12.47	11.24	2.35	0.0012	0.0467	ABL2	ABL proto-oncogene 2, non-receptor tyrosine kinase	Multiple_Complex
TC0200010518.hg.1	11.33	9.79	2.9	0.0013	0.049	ABI2	abl-interactor 2	Multiple_Complex
TC0100016086.hg.1	6.54	8.87	-5.01	0.0002	0.0129	AIM2	absent in melanoma 2	Multiple_Complex
TC1800009289.hg.1	11.34	9.72	3.08	0.0006	0.0303	ACAA2	acetyl-CoA acyltransferase 2	Multiple_Complex
TC0100015634.hg.1	7.13	9.36	-4.69	0.0002	0.0147	ACP6	acid phosphatase 6, lysophosphatidic	Multiple_Complex
TC0200011551.hg.1	10.77	9.26	2.85	0.0002	0.016	ADI1	acireductone dioxygenase 1	Multiple_Complex
TC0500009055.hg.1	9.46	6.06	10.55	4.41e-08	3.5e-05	ABLIM3	actin binding LIM protein family, member 3	Multiple_Complex
TC0400009953.hg.1	8.07	5.9	4.51	1.33e-05	0.0024	AFAP1	actin filament associated protein 1	Multiple_Complex
TC1400009529.hg.1	15.18	12.77	5.3	8.95e-06	0.0018	ACTN1; HMGN1P3	actinin, alpha 1; high mobility group nucleosome binding domain 1 pseudogene 3	Multiple_Complex
TC1900008020.hg.1	15.81	13.31	5.64	1.14e-06	0.0004	ACTN4	actinin, alpha 4	Multiple_Complex
TC0400008510.hg.1	8.94	6.93	4.02	0.0003	0.021	ACTN4P1	actinin, alpha 4 pseudogene 1 [Source:HGNC Symbol;Acc:HGNC:44028]	Pseudogene
TC1600006870.hg.1	9.81	7.42	5.24	1.51e-05	0.0026	ATF7IP2	activating transcription factor 7 interacting protein 2	Multiple_Complex
TC1000010117.hg.1	9.5	8	2.83	0.0002	0.0162	ACBD5	acyl-CoA binding domain containing 5	Multiple_Complex
TC0100018236.hg.1	12.12	10.5	3.08	0.0002	0.0174	ACADM	acyl-CoA dehydrogenase, C-4 to C-12 straight chain	Multiple_Complex
TC1600011362.hg.1	9.59	11.44	-3.61	5.93e-05	0.0066	ACSM3	acyl-CoA synthetase medium-chain family member 3	Multiple_Complex
TC0500012599.hg.1	8.42	5.44	7.91	7.11e-07	0.0003	ADAM19	ADAM metallopeptidase domain 19	Multiple_Complex
TC2100007821.hg.1	11.16	8	8.94	7.22e-07	0.0003	ADAMTS1	ADAM metallopeptidase with thrombospondin type 1 motif 1	Multiple_Complex
TC0500010924.hg.1	10.8	6.99	13.95	3.78e-07	0.0002	ADAMTS6	ADAM metallopeptidase with thrombospondin type 1 motif 6	Multiple_Complex
TC0500006613.hg.1	12.62	9.53	8.51	2.3e-06	0.0007	ADAMTS16	ADAM metallopeptidase with thrombospondin type 1 motif 16	Multiple_Complex
TC0100009913.hg.1	6.71	5.01	3.25	0.0012	0.0466	ADAMTSL4	ADAMTS like 4	Multiple_Complex
TC0X00009139.hg.1	9.48	7.47	4.03	0.0005	0.0267	AP1S2	adaptor-related protein complex 1 sigma 2 subunit	Multiple_Complex
TC1900007267.hg.1	10.19	8.53	3.16	8.34e-05	0.0084	AP1M1	adaptor-related protein complex 1, mu 1 subunit	Multiple_Complex
TC0800007431.hg.1	11.44	9.93	2.83	0.0007	0.0341	AP3M2	adaptor-related protein complex 3, mu 2 subunit	Multiple_Complex
TC0700009083.hg.1	5.75	7.09	-2.52	0.0004	0.0247	AHCYL2	adenosylhomocysteinase-like 2	Multiple_Complex
TC0900012277.hg.1	11.89	10.52	2.58	0.0008	0.037	AK1	adenylate kinase 1	Coding
TC0100008797.hg.1	8.74	4.81	15.33	6e-08	4.31e-05	AK5	adenylate kinase 5	Multiple_Complex
TC2200009275.hg.1	11.75	10.11	3.12	0.0006	0.0305	ADSL	adenylosuccinate lyase	Multiple_Complex
TC0400012907.hg.1	7.79	5.7	4.24	0.0009	0.0399	ADGRA3	adhesion G protein-coupled receptor A3	Multiple_Complex
TC0600011957.hg.1	5.57	11.39	-56.45	1.83e-10	6.05e-07	ADGRF1	adhesion G protein-coupled receptor F1	Multiple_Complex
TC0600014136.hg.1	4.69	6.61	-3.78	0.0005	0.0287	ADGRF4	adhesion G protein-coupled receptor F4	Coding
TC0900007299.hg.1	5.64	7.05	-2.66	0.0007	0.0349	ADGRF5P2	adhesion G protein-coupled receptor F5 pseudogene 2 [Source:HGNC Symbol;Acc:HGNC:32921]	Multiple_Complex
TC1600008005.hg.1	6.38	8.56	-4.54	9.98e-06	0.0019	ADGRG1	adhesion G protein-coupled receptor G1	Multiple_Complex
TC2000008721.hg.1	12.78	11.32	2.75	0.0003	0.0202	APMAP	adipocyte plasma membrane associated protein	Multiple_Complex
TC0100011847.hg.1	13.88	15.57	-3.21	0.0002	0.0126	ARF1; MIR3620	ADP-ribosylation factor 1; microRNA 3620	Multiple_Complex
TC2000008055.hg.1	13.76	10.61	8.82	2.96e-07	0.0001	ARFGAP1; MIR4326	ADP-ribosylation factor GTPase activating protein 1; microRNA 4326	Multiple_Complex
TC1000011690.hg.1	13.12	11.35	3.41	0.0001	0.0116	ARL3	ADP-ribosylation factor like GTPase 3	Multiple_Complex
TC0700006737.hg.1	10.89	8.8	4.26	3.93e-05	0.005	ARL4A	ADP-ribosylation factor like GTPase 4A	Coding
TC0200013616.hg.1	6.71	4.1	6.11	1.33e-06	0.0004	AFF3	AF4/FMR2 family, member 3	Multiple_Complex
TC1800008116.hg.1	12.32	10.99	2.52	0.001	0.0434	AFG3L2	AFG3-like AAA ATPase 2	Multiple_Complex
TC0100013003.hg.1	4.54	5.99	-2.74	0.0006	0.0316	AGMAT	agmatinase	Coding
TC1400010390.hg.1	13.46	11.54	3.78	4.05e-05	0.0051	AHNAK2	AHNAK nucleoprotein 2	Multiple_Complex
TC0900010920.hg.1	11.24	9.55	3.22	0.0001	0.0095	AAED1	AhpC/TSA antioxidant enzyme domain containing 1	Multiple_Complex
TC1500010407.hg.1	11.21	6.6	24.41	9.32e-10	2e-06	ANPEP	alanyl (membrane) aminopeptidase	Multiple_Complex
TC0100018417.hg.1	8.36	7.04	2.49	0.0006	0.0316	ALDH4A1	aldehyde dehydrogenase 4 family, member A1	Multiple_Complex
TC0700009230.hg.1	5	7.19	-4.58	0.0002	0.0151	AKR1B10	aldo-keto reductase family 1, member B10 (aldose reductase)	Multiple_Complex
TC1600007440.hg.1	11.22	12.63	-2.66	0.0007	0.0347	ALDOA	aldolase A, fructose-bisphosphate	Multiple_Complex
TC1700010200.hg.1	6.54	7.98	-2.71	0.0006	0.0311	ALDOC	aldolase C, fructose-bisphosphate	Multiple_Complex
TC0X00008136.hg.1	10.71	12.45	-3.33	0.0002	0.0137	ALG13	ALG13, UDP-N-acetylglucosaminyltransferase subunit	Multiple_Complex
TC0100014997.hg.1	10.13	8.22	3.75	0.0004	0.0236	ALG14	ALG14, UDP-N-acetylglucosaminyltransferase subunit	Multiple_Complex
TC0200010100.hg.1	10.96	9.23	3.32	0.0004	0.0252	AGPS	alkylglycerone phosphate synthase	Multiple_Complex
TC0700011962.hg.1	5.74	8.89	-8.89	1.95e-07	0.0001	AZGP1	alpha-2-glycoprotein 1, zinc-binding	Multiple_Complex
TC1800008804.hg.1	8.85	6.2	6.25	5.44e-06	0.0013	ALPK2	alpha kinase 2	Multiple_Complex
TC1500008170.hg.1	6.13	9.41	-9.68	1.23e-05	0.0023	ALPK3	alpha kinase 3	Multiple_Complex
TC0200015434.hg.1	8.07	5.98	4.27	1.75e-05	0.0029	ALS2	ALS2, alsin Rho guanine nucleotide exchange factor	Multiple_Complex
TC0700011597.hg.1	7.42	8.85	-2.7	0.0005	0.0258	APTR	Alu-mediated CDKN1A/p21 transcriptional regulator (non-protein coding)	NonCoding
TC0700010789.hg.1	6.29	4.57	3.29	0.0008	0.0374	AMPH	amphiphysin	Multiple_Complex
TC0400007857.hg.1	6.26	11.54	-38.78	6.61e-08	4.68e-05	AREG	amphiregulin	Multiple_Complex
TC0400010519.hg.1	11.83	8.53	9.89	1.17e-07	7.24e-05	APBB2	amyloid beta (A4) precursor protein-binding, family B, member 2	Multiple_Complex
TC1100009521.hg.1	11.37	13.05	-3.21	0.0001	0.0116	APLP2	amyloid beta (A4) precursor-like protein 2	Multiple_Complex
TC0200015720.hg.1	9.82	8.3	2.87	0.0006	0.0304	AAMP	angio-associated migratory cell protein	Multiple_Complex
TC0X00010532.hg.1	8.51	5.97	5.83	4.24e-05	0.0053	AMOT; MIR4329	angiomotin; microRNA 4329	Multiple_Complex
TC0400008450.hg.1	10.15	5.92	18.78	4.37e-08	3.49e-05	ANK2	ankyrin 2, neuronal	Multiple_Complex
TC1000010727.hg.1	6.09	11.03	-30.63	2.3e-07	0.0001	ANK3	ankyrin 3, node of Ranvier (ankyrin G)	Multiple_Complex
TC1000011400.hg.1	10.76	4.34	85.5	1.64e-10	5.55e-07	ANKRD1	ankyrin repeat domain 1 (cardiac muscle)	Multiple_Complex
TC1200008814.hg.1	15.9	14.32	2.99	0.0001	0.0095	ANKRD13A	ankyrin repeat domain 13A	Multiple_Complex
TC0900010056.hg.1	12.36	10.19	4.49	4.41e-05	0.0054	ANKRD18A; FAM95C	ankyrin repeat domain 18A; family with sequence similarity 95, member C	Multiple_Complex
TC0900006986.hg.1	12	9.42	5.97	1.79e-05	0.003	ANKRD18B	ankyrin repeat domain 18B	Multiple_Complex
TC0900012151.hg.1	8.43	6.45	3.93	1.61e-05	0.0028	ANKRD19P	ankyrin repeat domain 19, pseudogene	Multiple_Complex
TC0900012126.hg.1	6.9	5.31	3	0.0004	0.022	ANKRD20A3; ANKRD20A2	ankyrin repeat domain 20 family, member A3; ankyrin repeat domain 20 family, member A2	Multiple_Complex
TC1000011368.hg.1	4.82	10.47	-50.22	3.47e-10	9.43e-07	ANKRD22	ankyrin repeat domain 22	Multiple_Complex
TC1900010360.hg.1	10.33	7.97	5.14	1.38e-05	0.0025	ANKRD27	ankyrin repeat domain 27 (VPS9 domain)	Multiple_Complex
TC0300010413.hg.1	10.9	9.42	2.78	0.0004	0.0235	ANKRD28	ankyrin repeat domain 28	Multiple_Complex
TC0400011744.hg.1	14.49	12.01	5.56	3.95e-06	0.001	ANXA5	annexin A5	Multiple_Complex
TC1000012551.hg.1	10.42	6.36	16.73	2.66e-09	4.53e-06	ANXA8	annexin A8	Multiple_Complex
TC1000012454.hg.1	10.76	6.47	19.61	1.12e-08	1.24e-05	ANXA8L1; ANXA8	annexin A8-like 1; annexin A8	Multiple_Complex
TC0300013962.hg.1	9.55	7.22	5	9.74e-06	0.0019	ANO10	anoctamin 10	Multiple_Complex
TC0X00009025.hg.1	7.29	9.05	-3.39	0.0011	0.0447	ANOS1	anosmin 1	Multiple_Complex
TC0700010355.hg.1	5.78	10.58	-27.92	8.52e-09	1.05e-05	AGR2	anterior gradient 2, protein disulphide isomerase family member	Multiple_Complex
TC0200007908.hg.1	15.85	9.48	82.71	4.87e-11	2.36e-07	ANTXR1	anthrax toxin receptor 1	Multiple_Complex
TC1100006967.hg.1	10.57	7.67	7.47	5.02e-06	0.0012	RP1-239B22.5	antisense to KCNJ11 and overlapping to a novel gene	NonCoding
TC0100007705.hg.1	8.38	6.19	4.57	0.0001	0.0114	AZIN2	antizyme inhibitor 2	Multiple_Complex
TC1200009789.hg.1	4.24	6.16	-3.78	0.0003	0.0187	APOBEC1	apolipoprotein B mRNA editing enzyme, catalytic polypeptide 1	Coding
TC2200009271.hg.1	11	9.19	3.51	5.35e-05	0.0062	APOBEC3C	apolipoprotein B mRNA editing enzyme, catalytic polypeptide-like 3C	Multiple_Complex
TC2200007242.hg.1	8.44	11.49	-8.27	1.73e-05	0.0029	APOL1	apolipoprotein L1	Multiple_Complex
TC0X00007777.hg.1	4.38	7.34	-7.82	4.82e-07	0.0002	APOOL	apolipoprotein O-like	Multiple_Complex
TC1500008971.hg.1	10.79	9.15	3.11	0.0003	0.0181	AVEN	apoptosis, caspase activation inhibitor	Multiple_Complex
TC2000007088.hg.1	5.54	7.17	-3.09	0.0006	0.0307	ABALON	apoptotic BCL2L1-antisense long non-coding RNA	NonCoding
TC1000007471.hg.1	4.33	6.24	-3.76	0.0001	0.0096	ALOX5	arachidonate 5-lipoxygenase	Multiple_Complex
TC0700013500.hg.1	5.53	7.49	-3.88	0.0002	0.0133	ADAP1	ArfGAP with dual PH domains 1	Multiple_Complex
TC1000010509.hg.1	12.32	11.05	2.41	0.0008	0.0362	AGAP4	ArfGAP with GTPase domain, ankyrin repeat and PH domain 4	Multiple_Complex
TC1000007526.hg.1	12.96	11.57	2.62	0.0009	0.04	AGAP13P	ArfGAP with GTPase domain, ankyrin repeat and PH domain 13, pseudogene [Source:HGNC Symbol;Acc:HGNC:23499]	Pseudogene
TC0800011826.hg.1	13.33	10.8	5.8	1.85e-05	0.003	ASAP1; ASAP1-IT2	ArfGAP with SH3 domain, ankyrin repeat and PH domain 1; ASAP1 intronic transcript 2	Multiple_Complex
TC0100013349.hg.1	8.17	6.35	3.53	0.0003	0.0212	RSRP1	arginine/serine-rich protein 1	Multiple_Complex
TC0100012760.hg.1	9.84	7.6	4.72	4.03e-06	0.001	RERE	arginine-glutamic acid dipeptide (RE) repeats	Multiple_Complex
TC0Y00006782.hg.1	9.68	8.37	2.49	0.001	0.0423	REREP1Y	arginine-glutamic acid dipeptide (RE) repeats pseudogene 1, Y-linked [Source:HGNC Symbol;Acc:HGNC:38795]	Multiple_Complex
TC0Y00007277.hg.1	11.98	10.35	3.1	0.0003	0.0195	REREP2Y	arginine-glutamic acid dipeptide (RE) repeats pseudogene 2, Y-linked [Source:HGNC Symbol;Acc:HGNC:38796]	Multiple_Complex
TC0900008953.hg.1	9.23	12.37	-8.81	5.7e-07	0.0002	ASS1	argininosuccinate synthase 1	Multiple_Complex
TC0500007384.hg.1	6.82	9.22	-5.28	4.7e-05	0.0057	ASS1P9	argininosuccinate synthetase 1 pseudogene 9 [Source:HGNC Symbol;Acc:HGNC:772]	Pseudogene
TC0200011362.hg.1	7.87	6.23	3.11	0.0002	0.017	RNPEPL1	arginyl aminopeptidase (aminopeptidase B)-like 1	Multiple_Complex
TC1000012056.hg.1	10.38	8.63	3.36	0.0002	0.016	ATE1	arginyltransferase 1	Multiple_Complex
TC1900007418.hg.1	8.82	7.03	3.44	0.0004	0.0247	ARMC6	armadillo repeat containing 6	Multiple_Complex
TC0200011054.hg.1	13.2	7.66	46.68	5.55e-10	1.34e-06	ARMC9	armadillo repeat containing 9	Multiple_Complex
TC0200007835.hg.1	15.9	14.6	2.46	0.0006	0.0305	ACTR2	ARP2 actin-related protein 2 homolog (yeast)	Multiple_Complex
TC0500011448.hg.1	9.39	12.38	-7.92	1.3e-06	0.0004	ARRDC3	arrestin domain containing 3	Multiple_Complex
TC1500008038.hg.1	9.4	6.52	7.33	6.39e-07	0.0003	ARNT2; MIR5572	aryl-hydrocarbon receptor nuclear translocator 2; microRNA 5572	Multiple_Complex
TC0800011834.hg.1	9.77	7.66	4.31	1.44e-05	0.0025	ASAP1-IT1	ASAP1 intronic transcript 1	NonCoding
TC0200012980.hg.1	9.17	7.29	3.67	7.37e-05	0.0077	ASPRV1; PCBP1-AS1	aspartic peptidase, retroviral-like 1; PCBP1 antisense RNA 1	Multiple_Complex
TC2200007626.hg.1	15.12	13.64	2.78	0.0006	0.0297	ATXN10	ataxin 10	Multiple_Complex
TC1900010748.hg.1	11.29	9.09	4.62	7.23e-05	0.0076	ATP5SL	ATP5S-like	Multiple_Complex
TC0200015645.hg.1	6.61	13.78	-144.04	1.79e-12	2.69e-08	ABCA12	ATP binding cassette subfamily A member 12	Multiple_Complex
TC0200016774.hg.1	6.13	4.65	2.8	0.0012	0.0474	ABCB6	ATP binding cassette subfamily B member 6 (Langereis blood group)	Multiple_Complex
TC1700008263.hg.1	13.71	15.71	-3.99	2.16e-05	0.0034	ABCC3	ATP binding cassette subfamily C member 3	Multiple_Complex
TC0100009097.hg.1	12.38	11.01	2.59	0.0006	0.031	ABCD3	ATP binding cassette subfamily D member 3	Multiple_Complex
TC1700010693.hg.1	16.58	15.4	2.26	0.0013	0.0497	ACLY	ATP citrate lyase	Multiple_Complex
TC0100018156.hg.1	8.73	7.39	2.53	0.0009	0.0387	ATAD3B	ATPase family, AAA domain containing 3B	Multiple_Complex
TC0100007550.hg.1	13.96	12.48	2.79	0.0007	0.0326	ATPIF1	ATPase inhibitory factor 1	Multiple_Complex
TC0100013072.hg.1	9.76	8.07	3.22	0.0004	0.024	ATP13A2	ATPase type 13A2	Multiple_Complex
TC1900009186.hg.1	7.11	5.57	2.9	0.0004	0.022	ATP8B3	ATPase, aminophospholipid transporter, class I, type 8B, member 3	Multiple_Complex
TC0400007422.hg.1	9.85	7.89	3.88	5.73e-05	0.0065	ATP10D	ATPase, class V, type 10D	Multiple_Complex
TC0100010543.hg.1	11.05	14.84	-13.87	4.35e-09	6.64e-06	ATP1B1	ATPase, Na+/K+ transporting, beta 1 polypeptide	Multiple_Complex
TC0200011219.hg.1	6.13	4.33	3.46	0.0001	0.0108	ACKR3	atypical chemokine receptor 3	Multiple_Complex
TC0200016775.hg.1	12.73	11.26	2.77	0.0004	0.0236	ATG9A	autophagy related 9A	Multiple_Complex
TC1900008143.hg.1	12.35	6.52	56.85	7.19e-11	3.05e-07	AXL	AXL receptor tyrosine kinase	Multiple_Complex
TC0700011905.hg.1	7.4	9.18	-3.43	4.07e-05	0.0052	BAIAP2L1	BAI1-associated protein 2-like 1	Multiple_Complex
TC0900008487.hg.1	5.18	7.08	-3.73	7.01e-05	0.0075	BSPRY	B-box and SPRY domain containing	Multiple_Complex
TC0200012713.hg.1	4.33	7.31	-7.92	2.31e-05	0.0035	BCL11A	B-cell CLL/lymphoma 11A (zinc finger protein)	Multiple_Complex
TC1400006783.hg.1	6.94	8.5	-2.93	0.0011	0.045	BNIP3P1	BCL2/adenovirus E1B 19kDa interacting protein 3 pseudogene 1 [Source:HGNC Symbol;Acc:HGNC:19922]	Pseudogene
TC1800008210.hg.1	5.47	8.72	-9.5	2.92e-07	0.0001	BNIP3P3	BCL2/adenovirus E1B 19kDa interacting protein 3 pseudogene 3	Multiple_Complex
TC0900010260.hg.1	5.19	10.41	-37.23	1.09e-10	4.35e-07	BNIP3P4	BCL2/adenovirus E1B 19kDa interacting protein 3 pseudogene 4	Multiple_Complex
TC1300006438.hg.1	4.94	9.76	-28.17	1.87e-08	1.84e-05	BNIP3P7	BCL2/adenovirus E1B 19kDa interacting protein 3 pseudogene 7 [Source:HGNC Symbol;Acc:HGNC:49101]	Multiple_Complex
TC0600008350.hg.1	9.64	8.07	2.97	0.0006	0.0311	BAG2	BCL2-associated athanogene 2	Multiple_Complex
TC0100015336.hg.1	5.57	9.24	-12.78	3.04e-07	0.0001	BCL2L15	BCL2-like 15	Multiple_Complex
TC1500010184.hg.1	7.46	13.68	-74.69	1.37e-10	5.18e-07	BCL2A1	BCL2-related protein A1	Coding
TC0400010553.hg.1	6.02	4.55	2.78	0.0007	0.0323	BEND4	BEN domain containing 4	Multiple_Complex
TC0700011813.hg.1	11.19	13.14	-3.88	2.98e-05	0.0042	BET1	Bet1 golgi vesicular membrane trafficking protein	Multiple_Complex
TC1500007097.hg.1	16.28	17.52	-2.37	0.0013	0.0492	B2M	beta-2-microglobulin	Multiple_Complex
TC2200007906.hg.1	6.51	9.06	-5.86	1.88e-05	0.003	BID	BH3 interacting domain death agonist	Multiple_Complex
TC1100012583.hg.1	6.07	7.72	-3.14	0.0003	0.0211	BLID; MIR100HG	BH3-like motif containing, cell death inducer; mir-100-let-7a-2 cluster host gene	Multiple_Complex
TC1000007703.hg.1	11.89	9.6	4.89	0.0002	0.0129	BICC1	BicC family RNA binding protein 1	Multiple_Complex
TC0700007352.hg.1	10.12	6.97	8.86	1.9e-05	0.0031	BLVRA	biliverdin reductase A	Multiple_Complex
TC1900010708.hg.1	13.18	11.71	2.75	0.0004	0.0219	BLVRB	biliverdin reductase B	Multiple_Complex
TC1300009992.hg.1	7.89	6.23	3.17	0.0006	0.0294	BIVM-ERCC5	BIVM-ERCC5 readthrough	Multiple_Complex
TC1700010274.hg.1	8.2	6.48	3.29	0.0003	0.021	BLMH	bleomycin hydrolase	Multiple_Complex
TC0600012708.hg.1	7.74	6.1	3.1	0.0012	0.0485	BVES	blood vessel epicardial substance	Multiple_Complex
TC0400007938.hg.1	13.33	11.51	3.54	7.14e-05	0.0075	BMP2K	BMP2 inducible kinase	Multiple_Complex
TC0300008355.hg.1	6.91	5.27	3.12	0.0002	0.0148	BOC	BOC cell adhesion associated, oncogene regulated	Multiple_Complex
TC0500013155.hg.1	11.83	10.38	2.73	0.0002	0.0153	BASP1	brain abundant, membrane attached signal protein 1	Coding
TC0X00007999.hg.1	8.54	6.27	4.83	4.96e-06	0.0012	BEX4	brain expressed X-linked 4	Multiple_Complex
TC1100010410.hg.1	9.78	8.27	2.84	0.0002	0.014	BDNF	brain-derived neurotrophic factor	Multiple_Complex
TC1200010145.hg.1	11.22	8.37	7.22	1.96e-07	0.0001	BCAT1	branched chain amino-acid transaminase 1, cytosolic	Multiple_Complex
TC0600008632.hg.1	10.42	8.97	2.73	0.001	0.0426	BCKDHB	branched chain keto acid dehydrogenase E1, beta polypeptide	Multiple_Complex
TC1600010869.hg.1	9.2	7.29	3.76	0.0002	0.016	BCAR1	breast cancer anti-estrogen resistance 1	Multiple_Complex
TC0100018465.hg.1	14.29	12.97	2.5	0.0008	0.0351	BCAS2	breast carcinoma amplified sequence 2	Multiple_Complex
TC1900011684.hg.1	13.18	11.82	2.56	0.0009	0.0402	BABAM1	BRISC and BRCA1 A complex member 1	Multiple_Complex
TC0100013611.hg.1	9.89	8.18	3.27	0.0004	0.024	BSDC1	BSD domain containing 1	Multiple_Complex
TC0700008494.hg.1	10.69	11.94	-2.38	0.0013	0.0488	BUD31	BUD31 homolog	Multiple_Complex
TC1200010119.hg.1	12.35	10.68	3.17	0.0001	0.0095	C2CD5	C2 calcium-dependent domain containing 5	Multiple_Complex
TC0100008602.hg.1	9.05	7.2	3.61	0.0003	0.0205	CACHD1	cache domain containing 1	Multiple_Complex
TC1600008209.hg.1	7.2	14.17	-125.06	2.89e-11	1.79e-07	CDH1	cadherin 1, type 1	Multiple_Complex
TC1800008358.hg.1	10.49	5.66	28.58	4.7e-08	3.64e-05	CDH2	cadherin 2, type 1, N-cadherin (neuronal)	Multiple_Complex
TC1600011418.hg.1	7.37	15.5	-281.29	1.08e-11	8.64e-08	CDH3	cadherin 3, type 1, P-cadherin (placental)	Multiple_Complex
TC0500007044.hg.1	7.81	5.89	3.79	0.0002	0.0168	CDH6	cadherin 6, type 2, K-cadherin (fetal kidney)	Multiple_Complex
TC1600008301.hg.1	10.95	6.35	24.21	5.88e-10	1.38e-06	CALB2	calbindin 2	Multiple_Complex
TC0100013182.hg.1	8.89	10.95	-4.19	9.76e-06	0.0019	CAMK2N1	calcium/calmodulin-dependent protein kinase II inhibitor 1	Multiple_Complex
TC0X00009462.hg.1	8.79	10.59	-3.47	0.0001	0.0097	CASK	calcium/calmodulin-dependent serine protein kinase (MAGUK family)	Multiple_Complex
TC0700009236.hg.1	10.94	9.65	2.45	0.0006	0.0296	CALD1	caldesmon 1	Multiple_Complex
TC0900007116.hg.1	6.67	5.37	2.46	0.0012	0.0465	CCIN	calicin	Coding
TC1400007950.hg.1	15.92	14.57	2.56	0.0012	0.0464	CALM1	calmodulin 1 (phosphorylase kinase, delta)	Multiple_Complex
TC0700011136.hg.1	5.88	8.31	-5.37	1.5e-05	0.0026	CALM1P2	calmodulin 1 (phosphorylase kinase, delta) pseudogene 2 [Source:HGNC Symbol;Acc:HGNC:1444]	Pseudogene
TC0100017449.hg.1	4.73	6.91	-4.51	3.63e-05	0.0048	CAPN8	calpain 8	Multiple_Complex
TC1900007908.hg.1	16.32	13.93	5.27	1.99e-06	0.0006	CAPNS1	calpain, small subunit 1	Multiple_Complex
TC0100014995.hg.1	14.69	11.26	10.76	1.76e-07	9.9e-05	CNN3	calponin 3, acidic	Multiple_Complex
TC1000007272.hg.1	8.38	6.59	3.48	0.0008	0.0379	CREM	cAMP responsive element modulator	Multiple_Complex
TC1700007780.hg.1	12.64	10.64	4	9.65e-05	0.0092	CASC3; MIR6866	cancer susceptibility candidate 3; microRNA 6866	Multiple_Complex
TC0800012464.hg.1	8.91	10.69	-3.43	8.12e-05	0.0082	CASC8	cancer susceptibility candidate 8 (non-protein coding)	NonCoding
TC0800012462.hg.1	4.29	8.3	-16.15	4.81e-08	3.71e-05	CASC19	cancer susceptibility candidate 19 (non-protein coding)	Multiple_Complex
TC0X00010596.hg.1	10.13	14.25	-17.32	8.35e-08	5.67e-05	CT83	cancer/testis antigen 83	Coding
TC0X00010915.hg.1	5.14	7.08	-3.84	0.0001	0.0112	CT45A2	cancer/testis antigen family 45, member A2	Coding
TC0X00010910.hg.1	6.03	7.39	-2.56	0.0008	0.0364	CT45A3; CT45A4; CT45A5	cancer/testis antigen family 45, member A3; cancer/testis antigen family 45, member A4; cancer/testis antigen family 45, member A5	Coding
TC0X00010916.hg.1	5.87	7.32	-2.74	0.0004	0.0228	CT45A6; CT45A7	cancer/testis antigen family 45, member A6; cancer/testis antigen family 45, member A7	Coding
TC0X00010914.hg.1	5.98	7.43	-2.73	0.0006	0.0312	CT45A7; CT45A6	cancer/testis antigen family 45, member A7; cancer/testis antigen family 45, member A6	Coding
TC0X00010917.hg.1	5.68	7.48	-3.49	5.34e-05	0.0062	CT45A8	cancer/testis antigen family 45, member A8	Coding
TC0X00010918.hg.1	5.68	7.48	-3.49	5.34e-05	0.0062	CT45A9	cancer/testis antigen family 45, member A9	Coding
TC0X00010919.hg.1	5.75	7.56	-3.49	4.23e-05	0.0053	CT45A10	cancer/testis antigen family 45, member A10	Coding
TC0600007087.hg.1	13.59	10.05	11.56	9.11e-08	6.1e-05	CAP2	CAP, adenylate cyclase-associated protein, 2 (yeast)	Multiple_Complex
TC0100013134.hg.1	14.43	13.04	2.61	0.0004	0.0245	CAPZB	capping protein (actin filament) muscle Z-line, beta	Multiple_Complex
TC0200013265.hg.1	14.21	9.08	34.84	1.37e-10	5.18e-07	CAPG	capping protein (actin filament), gelsolin-like	Multiple_Complex
TC0200007059.hg.1	11.88	10.07	3.52	8.86e-05	0.0087	CAD	carbamoyl-phosphate synthetase 2, aspartate transcarbamylase, and dihydroorotase	Multiple_Complex
TC1600008307.hg.1	4.73	6.3	-2.98	0.0003	0.0175	CHST4	carbohydrate (N-acetylglucosamine 6-O) sulfotransferase 4	Multiple_Complex
TC2100007037.hg.1	9.26	7.14	4.37	1.78e-05	0.003	CBR3	carbonyl reductase 3	Multiple_Complex
TC0400009223.hg.1	8.82	6.81	4.03	0.0002	0.0142	CPE	carboxypeptidase E	Coding
TC1900010807.hg.1	4.68	7.6	-7.58	2.65e-05	0.0039	CEACAM1	carcinoembryonic antigen-related cell adhesion molecule 1 (biliary glycoprotein)	Multiple_Complex
TC1900011742.hg.1	6.33	8.2	-3.66	0.0002	0.0161	CEACAM6	carcinoembryonic antigen-related cell adhesion molecule 6 (non-specific cross reacting antigen)	Coding
TC0300006993.hg.1	10.65	8.52	4.38	4.99e-05	0.0059	CRTAP	cartilage associated protein	Multiple_Complex
TC1100013221.hg.1	5.64	7.74	-4.29	0.0011	0.0451	CASP1	caspase 1	Multiple_Complex
TC1100012169.hg.1	4.67	6.04	-2.58	0.0008	0.0365	CASP1P1	caspase 1 pseudogene 1 [Source:HGNC Symbol;Acc:HGNC:43775]	Multiple_Complex
TC1100012165.hg.1	14.31	15.88	-2.96	0.0002	0.0142	CASP4	caspase 4	Multiple_Complex
TC0200010445.hg.1	4.81	7.77	-7.81	7.79e-05	0.008	CASP10	caspase 10	Multiple_Complex
TC0900009768.hg.1	9.57	7.94	3.08	0.0002	0.0154	CAAP1	caspase activity and apoptosis inhibitor 1	Multiple_Complex
TC1100013222.hg.1	6.97	10.28	-9.94	2.67e-07	0.0001	CARD16	caspase recruitment domain family, member 16	Multiple_Complex
TC0100012849.hg.1	7.42	6.06	2.55	0.0011	0.0451	CASZ1	castor zinc finger 1	Multiple_Complex
TC2200006623.hg.1	10.33	11.75	-2.66	0.0006	0.029	COMT; MIR4761	catechol-O-methyltransferase; microRNA 4761	Multiple_Complex
TC1100013004.hg.1	11.55	13.4	-3.61	3.23e-05	0.0045	CTNND1	catenin (cadherin-associated protein), delta 1	Multiple_Complex
TC1100013129.hg.1	16.12	14.91	2.31	0.001	0.043	CTSD	cathepsin D	Multiple_Complex
TC0100015752.hg.1	10.49	13.17	-6.38	0.0002	0.0131	CTSS	cathepsin S	Multiple_Complex
TC0600013361.hg.1	9.85	8.04	3.5	5.48e-05	0.0063	CITED2	Cbp/p300-interacting transactivator, with Glu/Asp rich carboxy-terminal domain, 2	Coding
TC1900007777.hg.1	12.57	11.08	2.82	0.0003	0.0183	CEBPG	CCAAT/enhancer binding protein (C/EBP), gamma	Coding
TC1900008833.hg.1	8.69	6.54	4.43	1.44e-05	0.0025	CNOT3	CCR4-NOT transcription complex subunit 3	Multiple_Complex
TC0500009181.hg.1	10.57	11.97	-2.65	0.0005	0.0262	CNOT8	CCR4-NOT transcription complex subunit 8	Multiple_Complex
TC0100011419.hg.1	12.1	14.13	-4.08	1.65e-05	0.0028	CD46	CD46 molecule, complement regulatory protein	Multiple_Complex
TC0300011936.hg.1	15.2	18.16	-7.77	9.93e-08	6.58e-05	CD47	CD47 molecule	Multiple_Complex
TC1900009439.hg.1	7.47	4.24	9.44	1.73e-07	9.85e-05	CD70	CD70 molecule	Multiple_Complex
TC0500012470.hg.1	5.27	6.7	-2.69	0.0003	0.0183	CD74	CD74 molecule, major histocompatibility complex, class II invariant chain	Multiple_Complex
TC1100006494.hg.1	9.53	8.19	2.52	0.0009	0.0397	CD151	CD151 molecule (Raph blood group)	Multiple_Complex
TC0900006559.hg.1	7.78	10.85	-8.42	2.08e-06	0.0006	CD274	CD274 molecule	Multiple_Complex
TC0200016648.hg.1	10.35	8.9	2.74	0.0003	0.0185	CDC42EP3	CDC42 effector protein (Rho GTPase binding) 3	Coding
TC0500013226.hg.1	10.78	12.47	-3.24	6.63e-05	0.0072	CDC42SE2	CDC42 small effector 2	Multiple_Complex
TC1800006882.hg.1	9.76	8.18	2.98	0.0004	0.0238	CABLES1	Cdk5 and Abl enzyme substrate 1	Multiple_Complex
TC1100012722.hg.1	9.41	7.38	4.08	4.77e-05	0.0057	CDON	cell adhesion associated, oncogene regulated	Multiple_Complex
TC1100012389.hg.1	11.67	9.3	5.15	7.04e-05	0.0075	CADM1	cell adhesion molecule 1	Multiple_Complex
TC1300008171.hg.1	10.71	9.27	2.72	0.0007	0.0324	CDC16	cell division cycle 16	Multiple_Complex
TC1900009628.hg.1	15.73	14.48	2.38	0.0011	0.0441	CDC37; MIR1181	cell division cycle 37; microRNA 1181	Multiple_Complex
TC0700010435.hg.1	7.61	11.92	-19.86	4.59e-09	6.78e-06	CDCA7L	cell division cycle associated 7-like	Multiple_Complex
TC1500008046.hg.1	6.51	4.17	5.06	2.85e-05	0.0041	CEMIP	cell migration inducing protein, hyaluronan binding	Multiple_Complex
TC0100016018.hg.1	7.83	13.95	-69.37	2.96e-11	1.79e-07	CRABP2	cellular retinoic acid binding protein 2	Coding
TC1700006781.hg.1	8.09	6.76	2.51	0.0011	0.0455	CNTROB	centrobin, centrosomal BRCA2 interacting protein	Multiple_Complex
TC0300013719.hg.1	8.09	6.22	3.66	0.0005	0.0262	CEP19	centrosomal protein 19kDa	Multiple_Complex
TC0100007447.hg.1	6.61	4.67	3.83	7.75e-05	0.008	CEP85	centrosomal protein 85kDa	Multiple_Complex
TC1900010372.hg.1	8.36	6.74	3.07	0.0002	0.017	CEP89	centrosomal protein 89kDa	Multiple_Complex
TC0100012602.hg.1	10.09	8.27	3.51	0.0003	0.0196	CEP104	centrosomal protein 104kDa	Multiple_Complex
TC0300012768.hg.1	5.68	7.59	-3.76	0.0001	0.0121	CP	ceruloplasmin (ferroxidase)	Multiple_Complex
TC0300008002.hg.1	10.91	13.24	-5.01	3.51e-06	0.0009	CHMP2B	charged multivesicular body protein 2B	Multiple_Complex
TC0900006969.hg.1	14.48	12.96	2.88	0.0004	0.0256	CHMP5	charged multivesicular body protein 5	Multiple_Complex
TC0200010980.hg.1	4.59	10.4	-56.17	8.6e-10	1.88e-06	CCL20	chemokine (C-C motif) ligand 20	Multiple_Complex
TC1600007999.hg.1	4.98	6.33	-2.55	0.0006	0.0307	CX3CL1	chemokine (C-X3-C motif) ligand 1	Coding
TC0400007840.hg.1	5.49	7.31	-3.54	2.84e-05	0.0041	CXCL1	chemokine (C-X-C motif) ligand 1 (melanoma growth stimulating activity, alpha)	Multiple_Complex
TC0400011014.hg.1	6.22	11.47	-38.04	1.27e-09	2.53e-06	CXCL5	chemokine (C-X-C motif) ligand 5	Multiple_Complex
TC0400012814.hg.1	4.99	6.88	-3.7	0.0001	0.0116	CXCL6	chemokine (C-X-C motif) ligand 6	Multiple_Complex
TC0400007836.hg.1	5.98	9.17	-9.13	1.7e-06	0.0005	CXCL8	chemokine (C-X-C motif) ligand 8	Multiple_Complex
TC1700009528.hg.1	10.05	13.38	-10.01	2.15e-07	0.0001	CXCL16	chemokine (C-X-C motif) ligand 16	Multiple_Complex
TC1600011408.hg.1	11.21	13.94	-6.61	3.44e-07	0.0002	CKLF; CKLF-CMTM1	chemokine-like factor; CKLF-CMTM1 readthrough	Multiple_Complex
TC0200015002.hg.1	9.05	6.25	6.95	2.67e-05	0.0039	CHN1	chimerin 1	Multiple_Complex
TC0100009403.hg.1	5.02	10.7	-51.14	3.66e-09	5.84e-06	CHI3L2	chitinase 3-like 2	Multiple_Complex
TC0100018166.hg.1	9.51	7.95	2.95	0.0002	0.0161	CLCN6	chloride channel, voltage-sensitive 6	Multiple_Complex
TC0100007378.hg.1	13.17	10.52	6.27	1.21e-06	0.0004	CLIC4	chloride intracellular channel 4	Multiple_Complex
TC1000007404.hg.1	8.36	6.48	3.66	9.36e-05	0.009	CSGALNACT2	chondroitin sulfate N-acetylgalactosaminyltransferase 2	Multiple_Complex
TC1500010841.hg.1	10.05	8.14	3.75	0.0005	0.0271	CHRFAM7A	CHRNA7 (cholinergic receptor, nicotinic, alpha 7, exons 5-10) and FAM7A (family with sequence similarity 7A, exons A-E) fusion	Multiple_Complex
TC1600010966.hg.1	7.48	5.6	3.68	0.0004	0.0252	CDYL2	chromodomain protein, Y-like 2	Multiple_Complex
TC0100010887.hg.1	8	5.09	7.55	7.44e-06	0.0016	C1orf21	chromosome 1 open reading frame 21	Multiple_Complex
TC0100011153.hg.1	5.86	7.54	-3.21	0.001	0.0432	C1orf106	chromosome 1 open reading frame 106	Multiple_Complex
TC0100017116.hg.1	3.77	6.88	-8.65	4.44e-07	0.0002	C1orf116	chromosome 1 open reading frame 116	Multiple_Complex
TC0100013920.hg.1	5.71	8.87	-8.95	7.09e-06	0.0015	C1orf210	chromosome 1 open reading frame 210	Coding
TC0200009350.hg.1	9.5	6.88	6.15	3.73e-05	0.0049	C2orf27A	chromosome 2 open reading frame 27A	Multiple_Complex
TC0300013884.hg.1	8.96	10.85	-3.7	6.55e-05	0.0071	C3orf58	chromosome 3 open reading frame 58	Multiple_Complex
TC0400011705.hg.1	8.54	10.37	-3.57	0.0002	0.0171	C4orf3	chromosome 4 open reading frame 3	Multiple_Complex
TC0500010641.hg.1	8.57	7.24	2.53	0.0009	0.0397	C5orf34	chromosome 5 open reading frame 34	Multiple_Complex
TC0500010511.hg.1	10.32	8.36	3.91	0.0002	0.0142	C5orf42	chromosome 5 open reading frame 42	Multiple_Complex
TC0600009406.hg.1	4.48	8.64	-17.82	1.03e-07	6.72e-05	C6orf58	chromosome 6 open reading frame 58	Multiple_Complex
TC0700010510.hg.1	7.89	5.71	4.54	8.89e-05	0.0087	C7orf31	chromosome 7 open reading frame 31	Multiple_Complex
TC0900010586.hg.1	10.15	8.07	4.24	2.8e-05	0.0041	C9orf64	chromosome 9 open reading frame 64	Multiple_Complex
TC0900011710.hg.1	10.71	9.18	2.89	0.0003	0.0185	C9orf78	chromosome 9 open reading frame 78	Multiple_Complex
TC0900011659.hg.1	8.75	7.23	2.86	0.0003	0.0191	C9orf114	chromosome 9 open reading frame 114	Multiple_Complex
TC1500010733.hg.1	8.26	14.14	-58.92	1.46e-08	1.57e-05	C15orf48; MIR147B	chromosome 15 open reading frame 48; microRNA 147b	Multiple_Complex
TC1700010101.hg.1	9.12	7.5	3.08	0.0002	0.016	C17orf51	chromosome 17 open reading frame 51	Multiple_Complex
TC1700008820.hg.1	8.84	7.24	3.04	0.0007	0.035	C17orf80	chromosome 17 open reading frame 80	Multiple_Complex
TC1900011726.hg.1	12.77	10.93	3.57	5e-05	0.0059	C19orf33	chromosome 19 open reading frame 33	Multiple_Complex
TC1900010701.hg.1	9.93	7.91	4.06	0.0003	0.0175	C19orf47	chromosome 19 open reading frame 47	Multiple_Complex
TC2000008218.hg.1	10.8	8.86	3.83	0.0004	0.0257	C20orf194	chromosome 20 open reading frame 194	Multiple_Complex
TC1600010475.hg.1	11.29	12.69	-2.63	0.0006	0.0294	CFAP20	cilia and flagella associated protein 20	Multiple_Complex
TC2000006868.hg.1	6.67	8.41	-3.32	0.0006	0.0321	CFAP61	cilia and flagella associated protein 61	Multiple_Complex
TC0100009958.hg.1	4.78	6.63	-3.6	0.0007	0.0348	CGN	cingulin	Multiple_Complex
TC1500007346.hg.1	7.75	5.14	6.11	1.56e-06	0.0005	CGNL1	cingulin-like 1	Multiple_Complex
TC1600010593.hg.1	8.44	10.08	-3.12	0.0002	0.0154	CMTM4	CKLF-like MARVEL transmembrane domain containing 4	Multiple_Complex
TC1600006888.hg.1	4.77	6.51	-3.36	0.0002	0.0146	CIITA	class II, major histocompatibility complex, transactivator	Multiple_Complex
TC2200007952.hg.1	7.7	5.45	4.74	3.65e-06	0.0009	CLTCL1	clathrin, heavy chain-like 1	Multiple_Complex
TC0900007117.hg.1	16.5	15.29	2.32	0.0009	0.0408	CLTA	clathrin, light chain A	Multiple_Complex
TC0300013520.hg.1	9.25	13.1	-14.43	1.55e-08	1.63e-05	CLDN1	claudin 1	Multiple_Complex
TC0700007993.hg.1	8.51	10.33	-3.54	4.65e-05	0.0056	CLDN4	claudin 4	Multiple_Complex
TC1700012346.hg.1	9.74	15.06	-40.01	1.49e-10	5.32e-07	CLDN7	claudin 7	Multiple_Complex
TC0700013396.hg.1	8.31	10.74	-5.41	8.93e-06	0.0018	CLDN12	claudin 12	Multiple_Complex
TC1300009512.hg.1	6.17	8.4	-4.69	3.71e-05	0.0049	CLDN10-AS1	CLDN10 antisense RNA 1	NonCoding
TC0800012211.hg.1	10.04	8.62	2.68	0.0004	0.0228	CPSF1; MIR939; MIR1234; MIR6849	cleavage and polyadenylation specific factor 1; microRNA 939; microRNA 1234; microRNA 6849	Multiple_Complex
TC1100010483.hg.1	13.35	11.57	3.45	0.0002	0.0155	CSTF3	cleavage stimulation factor, 3 pre-RNA, subunit 3	Multiple_Complex
TC1900008297.hg.1	10.42	9.17	2.38	0.0012	0.0482	CLPTM1	cleft lip and palate associated transmembrane protein 1	Multiple_Complex
TC0800009961.hg.1	8.72	5.14	12.02	9.94e-06	0.0019	CLU; MIR6843	clusterin; microRNA 6843	Multiple_Complex
TC0600014361.hg.1	8.51	6.82	3.23	0.0007	0.0339	CNKSR3	CNKSR family member 3	Multiple_Complex
TC1400008919.hg.1	11.07	8.46	6.09	5.11e-06	0.0012	CFL2	cofilin 2 (muscle)	Multiple_Complex
TC0300009866.hg.1	9.45	7.72	3.32	0.0002	0.0168	CCDC50	coiled-coil domain containing 50	Multiple_Complex
TC1200009220.hg.1	7.34	5.62	3.3	0.0001	0.012	CCDC62	coiled-coil domain containing 62	Multiple_Complex
TC0300014031.hg.1	15.29	11.06	18.77	7.41e-09	9.4e-06	CCDC80; LINC01279	coiled-coil domain containing 80; long intergenic non-protein coding RNA 1279	Multiple_Complex
TC0200012643.hg.1	13.44	11.52	3.77	1.72e-05	0.0029	CCDC88A	coiled-coil domain containing 88A	Multiple_Complex
TC1900008146.hg.1	10.55	9.13	2.66	0.0012	0.0467	CCDC97	coiled-coil domain containing 97	Coding
TC0500009787.hg.1	8.56	6.82	3.32	8.78e-05	0.0087	CCDC127	coiled-coil domain containing 127	Multiple_Complex
TC0100016350.hg.1	5.29	6.59	-2.46	0.0008	0.0374	CCDC181	coiled-coil domain containing 181	Multiple_Complex
TC0700011166.hg.1	14.38	16.13	-3.38	5.11e-05	0.006	CHCHD2	coiled-coil-helix-coiled-coil-helix domain containing 2	Multiple_Complex
TC0900007678.hg.1	13.86	15.35	-2.82	0.0002	0.0165	CHCHD2P9	coiled-coil-helix-coiled-coil-helix domain containing 2 pseudogene 9 [Source:HGNC Symbol;Acc:HGNC:23676]	Multiple_Complex
TC0800008481.hg.1	12.92	11.67	2.38	0.0009	0.0401	CTHRC1	collagen triple helix repeat containing 1	Multiple_Complex
TC0900009127.hg.1	10.5	6.33	17.97	4.85e-09	6.9e-06	COL5A1	collagen, type V, alpha 1	Multiple_Complex
TC2100007446.hg.1	8.47	6.89	2.98	0.0002	0.0171	COL6A1	collagen, type VI, alpha 1	Multiple_Complex
TC0600012314.hg.1	9.71	6.34	10.32	1.64e-07	9.44e-05	COL12A1	collagen, type XII, alpha 1	Multiple_Complex
TC1000011740.hg.1	4.58	11.87	-156.05	1.54e-10	5.35e-07	COL17A1; MIR936	collagen, type XVII, alpha 1; microRNA 936	Multiple_Complex
TC0800012463.hg.1	4.23	5.96	-3.32	0.0007	0.0347	CCAT1	colon cancer associated transcript 1 (non-protein coding)	NonCoding
TC0100009364.hg.1	16.49	13.18	9.92	2.13e-08	2e-05	CSF1	colony stimulating factor 1 (macrophage)	Multiple_Complex
TC0500008620.hg.1	6.72	9.55	-7.11	2.6e-06	0.0007	CSF2	colony stimulating factor 2 (granulocyte-macrophage)	Coding
TC0Y00006444.hg.1	7.56	5.36	4.59	6.43e-05	0.007	CSF2RA	colony stimulating factor 2 receptor, alpha, low-affinity (granulocyte-macrophage)	Multiple_Complex
TC1600010375.hg.1	10.25	8.62	3.1	0.0004	0.025	CRNDE	colorectal neoplasia differentially expressed (non-protein coding)	Multiple_Complex
TC1200012744.hg.1	4.68	6.69	-4.01	5.67e-05	0.0064	C1R	complement component 1, r subcomponent	Multiple_Complex
TC1200012745.hg.1	5.05	8.23	-9.09	8.3e-07	0.0003	C1RL	complement component 1, r subcomponent-like	Multiple_Complex
TC1200012592.hg.1	6.22	8.59	-5.18	1.82e-05	0.003	C1S	complement component 1, s subcomponent	Multiple_Complex
TC1900009443.hg.1	4.68	14.9	-1197.97	1.62e-13	7.34e-09	C3	complement component 3	Multiple_Complex
TC0600014106.hg.1	8.09	15.92	-227.86	7.06e-13	1.2e-08	CFB	complement factor B	Multiple_Complex
TC0100011064.hg.1	7.23	9.11	-3.68	0.0003	0.0175	CFH	complement factor H	Multiple_Complex
TC0400011580.hg.1	6.71	10.03	-10.02	4.98e-08	3.77e-05	CFI	complement factor I	Multiple_Complex
TC1200007359.hg.1	5.8	7.73	-3.81	0.0001	0.0095	CNTN1	contactin 1	Multiple_Complex
TC0900007457.hg.1	11.21	9.26	3.88	0.0005	0.0283	CNTNAP3P2; CNTNAP3	contactin associated protein-like 3 pseudogene 2; contactin associated protein-like 3	Multiple_Complex
TC0200011237.hg.1	15.78	14.47	2.49	0.0005	0.0285	COPS8	COP9 signalosome subunit 8	Multiple_Complex
TC1600008889.hg.1	7.79	6.12	3.19	0.0003	0.0179	CPNE7	copine VII	Multiple_Complex
TC1600008141.hg.1	8.26	9.77	-2.84	0.0003	0.0187	CBFB	core-binding factor, beta subunit	Multiple_Complex
TC0900010969.hg.1	6.55	8.66	-4.31	5.45e-05	0.0063	CORO2A	coronin, actin binding protein, 2A	Multiple_Complex
TC0300014034.hg.1	10.16	12.93	-6.8	3.97e-07	0.0002	COX17	COX17 cytochrome c oxidase copper chaperone	Multiple_Complex
TC1300007100.hg.1	8.18	10.26	-4.24	0.0001	0.0097	COX17P1	COX17, cytochrome c oxidase copper chaperone pseudogene 1 [Source:HGNC Symbol;Acc:HGNC:24341]	Multiple_Complex
TC0100012232.hg.1	11.44	12.73	-2.45	0.0012	0.0478	COX20	COX20 cytochrome c oxidase assembly factor	Multiple_Complex
TC1600011565.hg.1	8.83	7.37	2.75	0.0012	0.0474	CFDP1	craniofacial development protein 1	Multiple_Complex
TC0600013180.hg.1	6.17	8.44	-4.84	8.46e-05	0.0084	CTAGE9	CTAGE family, member 9	Coding
TC0100009441.hg.1	10.64	9.4	2.37	0.001	0.0429	CTTNBP2NL	CTTNBP2 N-terminal like	Multiple_Complex
TC0300010913.hg.1	10.93	13.01	-4.23	5.54e-05	0.0064	CDCP1	CUB domain containing protein 1	Multiple_Complex
TC1000011679.hg.1	11.02	8.93	4.24	0.0001	0.0122	CUEDC2	CUE domain containing 2	Multiple_Complex
TC0X00010675.hg.1	12.07	9.37	6.5	3e-07	0.0001	CUL4B	cullin 4B	Multiple_Complex
TC0600011546.hg.1	14.77	13.55	2.33	0.0013	0.0488	CUTA	cutA divalent cation tolerance homolog (E. coli)	Multiple_Complex
TC1000012492.hg.1	10.5	8.5	4.01	0.0002	0.0145	CUTC	cutC copper transporter	Multiple_Complex
TC1700010548.hg.1	9.24	7.49	3.38	6.05e-05	0.0067	CWC25	CWC25 spliceosome-associated protein homolog	Multiple_Complex
TC1100012208.hg.1	8.26	5.83	5.4	0.0001	0.0099	CWF19L2	CWF19-like 2, cell cycle control (S. pombe)	Multiple_Complex
TC1800008680.hg.1	10.62	8.77	3.58	3.24e-05	0.0045	CXXC1	CXXC finger protein 1	Multiple_Complex
TC1300006879.hg.1	8.89	6.4	5.63	0.0003	0.0195	CCNA1	cyclin A1	Multiple_Complex
TC1100008236.hg.1	10.21	11.89	-3.19	0.0002	0.0135	CCND1	cyclin D1	Multiple_Complex
TC0700011785.hg.1	12.54	10.75	3.46	6.44e-05	0.007	CDK6	cyclin-dependent kinase 6	Multiple_Complex
TC0100018389.hg.1	12.54	10.43	4.31	1.21e-05	0.0022	CDK11A	cyclin-dependent kinase 11A	Multiple_Complex
TC0200010467.hg.1	9.19	5.68	11.39	3.22e-07	0.0002	CDK15	cyclin-dependent kinase 15	Multiple_Complex
TC1400009128.hg.1	10.5	8.91	3	0.0008	0.0365	CDKL1	cyclin-dependent kinase-like 1 (CDC2-related kinase)	Multiple_Complex
TC0X00007768.hg.1	3.92	6.12	-4.59	1.84e-05	0.003	CYLC1	cylicin, basic protein of sperm head cytoskeleton 1	Coding
TC1100008050.hg.1	5.02	8.37	-10.2	2.24e-06	0.0007	CST6	cystatin E/M	Coding
TC2000007005.hg.1	6.98	5.31	3.18	0.0003	0.0202	CST7	cystatin F (leukocystatin)	Coding
TC2000008681.hg.1	5.32	7.12	-3.48	0.0006	0.0299	CSTP2	cystatin pseudogene 2	Multiple_Complex
TC0100016917.hg.1	14.35	12.57	3.45	3.29e-05	0.0045	CSRP1	cysteine and glycine-rich protein 1	Multiple_Complex
TC0200007237.hg.1	14.36	11.27	8.46	9.38e-08	6.24e-05	CRIM1	cysteine rich transmembrane BMP regulator 1 (chordin-like)	Multiple_Complex
TC0800007995.hg.1	8.25	6.69	2.95	0.0003	0.0211	CRISPLD1	cysteine-rich secretory protein LCCL domain containing 1	Multiple_Complex
TC1600008661.hg.1	9.69	6.83	7.25	1.73e-06	0.0005	CRISPLD2	cysteine-rich secretory protein LCCL domain containing 2	Multiple_Complex
TC1300009799.hg.1	9.91	7.83	4.2	0.0007	0.0347	CARS2	cysteinyl-tRNA synthetase 2, mitochondrial (putative)	Multiple_Complex
TC0600014148.hg.1	11.31	9.52	3.45	0.0001	0.0097	CYB5R4	cytochrome b5 reductase 4	Multiple_Complex
TC1600011220.hg.1	11.81	13.16	-2.55	0.0012	0.0481	CYBA	cytochrome b-245, alpha polypeptide	Multiple_Complex
TC0100012020.hg.1	11.2	12.68	-2.78	0.0009	0.0383	COA6	cytochrome c oxidase assembly factor 6	Multiple_Complex
TC1000011592.hg.1	11.12	9.86	2.39	0.0008	0.0381	COX15	cytochrome c oxidase assembly homolog 15 (yeast)	Multiple_Complex
TC1900007871.hg.1	15.5	13.93	2.95	0.0002	0.0136	COX6B1	cytochrome c oxidase subunit VIb polypeptide 1 (ubiquitous)	Multiple_Complex
TC1900008141.hg.1	12.57	8.85	13.2	3.02e-05	0.0043	CYP2S1	cytochrome P450, family 2, subfamily S, polypeptide 1	Multiple_Complex
TC0800010551.hg.1	5.62	4.1	2.88	0.0002	0.0165	CYP7A1	cytochrome P450, family 7, subfamily A, polypeptide 1	Coding
TC2000009522.hg.1	4.33	9.97	-49.76	5.31e-10	1.31e-06	CYP24A1	cytochrome P450, family 24, subfamily A, polypeptide 1	Multiple_Complex
TC0700010189.hg.1	13.37	10.01	10.3	2.65e-08	2.37e-05	CYTH3	cytohesin 3	Multiple_Complex
TC0Y00006873.hg.1	8.26	10.94	-6.42	2.1e-06	0.0006	CRLF2	cytokine receptor-like factor 2	Multiple_Complex
TC1500010911.hg.1	7.1	5.52	2.98	0.0011	0.0446	CPEB1	cytoplasmic polyadenylation element binding protein 1	Multiple_Complex
TC0400006930.hg.1	8.77	7.21	2.95	0.0004	0.0226	CPEB2	cytoplasmic polyadenylation element binding protein 2	Multiple_Complex
TC0500013301.hg.1	11.28	5.86	42.9	4.17e-09	6.44e-06	DAB2	Dab, mitogen-responsive phosphoprotein, homolog 2 (Drosophila)	Multiple_Complex
TC0600008527.hg.1	10.95	8.57	5.19	0.0007	0.0346	DDX43	DEAD (Asp-Glu-Ala-Asp) box polypeptide 43	Multiple_Complex
TC0200012299.hg.1	11.14	9.15	3.97	0.0003	0.0193	DHX57	DEAH (Asp-Glu-Ala-Asp/His) box polypeptide 57	Multiple_Complex
TC0900007807.hg.1	11.45	13.1	-3.13	5.87e-05	0.0066	DAPK1	death-associated protein kinase 1	Multiple_Complex
TC1900009315.hg.1	10.58	9.19	2.62	0.0009	0.0405	DAPK3; MIR637	death-associated protein kinase 3; microRNA 637	Multiple_Complex
TC1000009276.hg.1	9.78	8.03	3.36	0.0007	0.0333	DOCK1	dedicator of cytokinesis 1	Multiple_Complex
TC0800007057.hg.1	14.76	12.86	3.73	5.64e-05	0.0064	DOCK5	dedicator of cytokinesis 5	Multiple_Complex
TC0200015893.hg.1	7.11	4.45	6.34	6.98e-06	0.0015	DOCK10	dedicator of cytokinesis 10	Multiple_Complex
TC0X00008228.hg.1	9	6.95	4.14	0.0001	0.0099	DOCK11	dedicator of cytokinesis 11	Multiple_Complex
TC0800006624.hg.1	5.25	13.53	-310.49	3.76e-12	5.1e-08	DEFB4A	defensin, beta 4A	Coding
TC0800009463.hg.1	4.38	11.57	-146.5	3.16e-11	1.79e-07	DEFB4B	defensin, beta 4B	Coding
TC1400008750.hg.1	11.59	10.18	2.66	0.001	0.0422	DHRS1	dehydrogenase/reductase (SDR family) member 1	Multiple_Complex
TC0100016839.hg.1	6.86	8.85	-3.98	0.0004	0.0249	DENND1B	DENN/MADD domain containing 1B	Multiple_Complex
TC1100010058.hg.1	9.25	7.41	3.58	0.0002	0.0163	DENND5A	DENN/MADD domain containing 5A	Multiple_Complex
TC1100007220.hg.1	8.64	6.66	3.95	0.0002	0.0155	DEPDC7	DEP domain containing 7	Multiple_Complex
TC1700010859.hg.1	10.87	9.51	2.58	0.0013	0.0491	DCAKD	dephospho-CoA kinase domain containing	Multiple_Complex
TC1700009565.hg.1	8.88	7.48	2.64	0.0008	0.0368	DERL2	derlin 2	Multiple_Complex
TC1800008952.hg.1	10.59	7.32	9.67	6.76e-08	4.71e-05	DSEL	dermatan sulfate epimerase-like	Coding
TC1900010479.hg.1	7.18	13.73	-93.68	2.87e-10	8.28e-07	DMKN	dermokine	Multiple_Complex
TC1800009268.hg.1	8.66	10.38	-3.3	0.0004	0.0224	DSC2	desmocollin 2	Multiple_Complex
TC2200009260.hg.1	15.3	14.01	2.45	0.0006	0.0317	DRG1	developmentally regulated GTP binding protein 1	Multiple_Complex
TC0200011130.hg.1	11.66	9.33	5.01	6.9e-06	0.0015	DGKD	diacylglycerol kinase, delta 130kDa	Multiple_Complex
TC1300006987.hg.1	9.12	7.26	3.62	2.39e-05	0.0036	DGKH	diacylglycerol kinase, eta	Multiple_Complex
TC0700013509.hg.1	12.26	10.53	3.32	0.0005	0.0257	DAGLB	diacylglycerol lipase, beta	Multiple_Complex
TC0800012206.hg.1	9.44	7.95	2.81	0.0002	0.0131	DGAT1; MIR6848	diacylglycerol O-acyltransferase 1; microRNA 6848	Multiple_Complex
TC0X00007889.hg.1	4.88	10.07	-36.6	1.65e-08	1.69e-05	DIAPH2	diaphanous-related formin 2	Multiple_Complex
TC1000007641.hg.1	13.03	7.83	36.73	2.67e-09	4.53e-06	DKK1	dickkopf WNT signaling pathway inhibitor 1	Multiple_Complex
TC0800007086.hg.1	12.35	11.03	2.49	0.0006	0.0294	DPYSL2	dihydropyrimidinase-like 2	Multiple_Complex
TC0500010894.hg.1	11.7	10.38	2.48	0.0009	0.0387	DIMT1	DIM1 dimethyladenosine transferase 1 homolog	Multiple_Complex
TC0600014264.hg.1	9.52	8.22	2.46	0.0008	0.0363	DDAH2	dimethylarginine dimethylaminohydrolase 2	Multiple_Complex
TC0X00007540.hg.1	6.75	9.53	-6.88	1.62e-05	0.0028	DLG3	discs, large homolog 3 (Drosophila)	Multiple_Complex
TC1400007328.hg.1	12.01	10.5	2.84	0.0003	0.0177	DAAM1	dishevelled associated activator of morphogenesis 1	Multiple_Complex
TC0800012387.hg.1	8.49	3.95	23.28	9.81e-10	2.02e-06	DLC1	DLC1 Rho GTPase activating protein	Multiple_Complex
TC1000007990.hg.1	6.81	9.92	-8.69	2.02e-06	0.0006	DDIT4	DNA damage inducible transcript 4	Multiple_Complex
TC0100018238.hg.1	12.87	8.7	17.97	2.42e-07	0.0001	DNAJB4	DnaJ (Hsp40) homolog, subfamily B, member 4	Multiple_Complex
TC0100008620.hg.1	7.59	5.97	3.08	0.0011	0.046	DNAJC6	DnaJ (Hsp40) homolog, subfamily C, member 6	Multiple_Complex
TC1700010699.hg.1	13.72	12.41	2.48	0.0006	0.0301	DNAJC7	DnaJ (Hsp40) homolog, subfamily C, member 7	Multiple_Complex
TC0200016574.hg.1	12.69	10.58	4.3	3.51e-05	0.0047	DNAJC10	DnaJ (Hsp40) homolog, subfamily C, member 10	Multiple_Complex
TC0100006989.hg.1	14.54	12.95	3.01	0.0003	0.0182	DNAJC16	DnaJ (Hsp40) homolog, subfamily C, member 16	Multiple_Complex
TC1600010452.hg.1	6.85	8.52	-3.19	0.0006	0.0308	DOK4	docking protein 4	Multiple_Complex
TC2100007039.hg.1	10.02	6.51	11.35	1.07e-07	6.88e-05	DOPEY2	dopey family member 2	Multiple_Complex
TC1000010415.hg.1	5.22	3.64	3	0.0012	0.0467	DUXAP3	double homeobox A pseudogene 3	Pseudogene
TC2200009182.hg.1	16.56	13.53	8.18	5.85e-07	0.0002	DUXAP8	double homeobox A pseudogene 8	Multiple_Complex
TC1400006461.hg.1	14	11.55	5.44	3.11e-06	0.0008	DUXAP10; LINC01296	double homeobox A pseudogene 10; long intergenic non-protein coding RNA 1296	Multiple_Complex
TC1300008609.hg.1	10.43	5.36	33.73	4.82e-10	1.21e-06	DCLK1	doublecortin-like kinase 1	Multiple_Complex
TC0400008972.hg.1	7.2	4.92	4.86	0.0003	0.0214	DCLK2	doublecortin-like kinase 2	Multiple_Complex
TC0700010716.hg.1	10.52	12.03	-2.85	0.0003	0.0216	DPY19L1	dpy-19-like 1 (C. elegans)	Multiple_Complex
TC1900007744.hg.1	11.47	9.64	3.55	0.0004	0.0238	DPY19L3	dpy-19-like 3 (C. elegans)	Multiple_Complex
TC0800008266.hg.1	9.88	12.49	-6.08	2.21e-05	0.0034	DPY19L4	dpy-19-like 4 (C. elegans)	Multiple_Complex
TC1100008044.hg.1	13.75	12.52	2.35	0.0012	0.0476	DRAP1	DR1-associated protein 1 (negative cofactor 2 alpha)	Multiple_Complex
TC0400008240.hg.1	4.47	6.45	-3.94	0.0007	0.0329	DAPP1	dual adaptor of phosphotyrosine and 3-phosphoinositides	Multiple_Complex
TC1000008891.hg.1	7.86	10.48	-6.14	3.97e-06	0.001	DUSP5	dual specificity phosphatase 5	Multiple_Complex
TC1200011470.hg.1	7.81	13.25	-43.32	2.96e-10	8.36e-07	DUSP6	dual specificity phosphatase 6	Multiple_Complex
TC0100017420.hg.1	11.66	8.56	8.53	7.32e-07	0.0003	DUSP10	dual specificity phosphatase 10	Multiple_Complex
TC0200010182.hg.1	7.46	5.24	4.66	4.39e-05	0.0054	DUSP19	dual specificity phosphatase 19	Multiple_Complex
TSUnmapped00000019.hg.1	7.34	5.63	3.26	0.0005	0.0283	DYRK1B	dual specificity tyrosine-(Y)-phosphorylation regulated kinase 1B	Coding
TC0700006867.hg.1	6.03	8.82	-6.92	5.06e-06	0.0012	DNAH11	dynein, axonemal, heavy chain 11	Multiple_Complex
TC0200009959.hg.1	12.73	11.24	2.8	0.0004	0.0231	DYNC1I2	dynein, cytoplasmic 1, intermediate chain 2	Multiple_Complex
TC1000007605.hg.1	9.88	8.31	2.98	0.0009	0.0389	DYNC1I2P1	dynein, cytoplasmic 1, intermediate chain 2 pseudogene 1	Pseudogene
TC1700008418.hg.1	12.76	14.07	-2.48	0.0005	0.0265	DYNLL2	dynein, light chain, LC8-type 2	Multiple_Complex
TC0200008005.hg.1	10.35	5.33	32.46	2.36e-10	7.46e-07	DYSF	dysferlin	Multiple_Complex
TC0600012123.hg.1	14.66	12.93	3.3	0.0002	0.0145	DST	dystonin	Multiple_Complex
TC0600010901.hg.1	9.88	7	7.36	2.05e-07	0.0001	DTNBP1	dystrobrevin binding protein 1	Multiple_Complex
TC0100011205.hg.1	5.6	7.53	-3.81	7.59e-05	0.0079	ELF3	E74-like factor 3 (ets domain transcription factor, epithelial-specific )	Multiple_Complex
TC0500008785.hg.1	4.66	7.75	-8.48	1.16e-07	7.18e-05	EGR1	early growth response 1	Coding
TC1700010314.hg.1	10.07	4.63	43.43	1.02e-08	1.17e-05	EVI2A; EVI2B	ecotropic viral integration site 2A; ecotropic viral integration site 2B	Coding
TC0100014927.hg.1	11.85	10.35	2.85	0.0005	0.0271	EVI5	ecotropic viral integration site 5	Multiple_Complex
TC0500011146.hg.1	7.56	9.32	-3.41	4.45e-05	0.0054	ENC1	ectodermal-neural cortex 1 (with BTB domain)	Multiple_Complex
TC0600009459.hg.1	11.22	7.19	16.34	3.27e-09	5.41e-06	ENPP1	ectonucleotide pyrophosphatase/phosphodiesterase 1	Multiple_Complex
TC0800011620.hg.1	6.87	5.28	3	0.001	0.0433	ENPP2	ectonucleotide pyrophosphatase/phosphodiesterase 2	Multiple_Complex
TC0600011943.hg.1	7.42	9.58	-4.46	9.23e-05	0.0089	ENPP5	ectonucleotide pyrophosphatase/phosphodiesterase 5 (putative)	Multiple_Complex
TC1800008578.hg.1	11.5	8.15	10.21	2.85e-08	2.51e-05	EPG5	ectopic P-granules autophagy protein 5 homolog (C. elegans)	Multiple_Complex
TC0600008255.hg.1	8.44	6.83	3.06	0.0004	0.0218	EFHC1	EF-hand domain (C-terminal) containing 1	Multiple_Complex
TC0700011134.hg.1	3.78	5.09	-2.48	0.001	0.0412	ELDR	EGFR long non-coding downstream RNA	NonCoding
TC0100017730.hg.1	9.42	11.54	-4.36	4.23e-05	0.0053	EGLN1	egl-9 family hypoxia-inducible factor 1	Multiple_Complex
TC1900011736.hg.1	13.32	10.5	7.05	1.22e-06	0.0004	EGLN2	egl-9 family hypoxia-inducible factor 2	Multiple_Complex
TC1400010730.hg.1	6.45	9.08	-6.21	4.09e-06	0.001	EGLN3	egl-9 family hypoxia-inducible factor 3	Multiple_Complex
TC1700009801.hg.1	12.11	10.09	4.05	0.0001	0.0118	ELAC2	elaC ribonuclease Z 2	Multiple_Complex
TC0600010802.hg.1	10.32	6.6	13.2	7.34e-07	0.0003	ELOVL2	ELOVL fatty acid elongase 2	Multiple_Complex
TC1100008661.hg.1	11.97	13.45	-2.79	0.0007	0.0342	EED; MIR6755	embryonic ectoderm development; microRNA 6755	Multiple_Complex
TC1900011828.hg.1	9.98	8.45	2.9	0.0002	0.0139	ERVK3-1	endogenous retrovirus group K3, member 1	Multiple_Complex
TC1400009186.hg.1	13.82	16.32	-5.65	3.9e-05	0.005	ERO1A	endoplasmic reticulum oxidoreductase alpha	Multiple_Complex
TC1200010023.hg.1	5.87	12.88	-129.02	2.48e-09	4.43e-06	ERP27	endoplasmic reticulum protein 27	Multiple_Complex
TC0100015743.hg.1	9.64	11.21	-2.96	0.0001	0.0115	ENSA	endosulfine alpha	Multiple_Complex
TC0400008943.hg.1	6.84	9.08	-4.74	8.79e-06	0.0018	EDNRA	endothelin receptor type A	Multiple_Complex
TC2000009268.hg.1	10.54	9.26	2.43	0.0012	0.0485	ELMO2	engulfment and cell motility 2	Multiple_Complex
TC1800007863.hg.1	7.68	9.68	-3.99	3.1e-05	0.0044	ENOSF1	enolase superfamily member 1	Multiple_Complex
TC0600010647.hg.1	12.15	9.65	5.64	3.58e-06	0.0009	ECI2	enoyl-CoA delta isomerase 2	Multiple_Complex
TC1900011940.hg.1	13.2	11.53	3.19	0.0003	0.0181	ECH1	enoyl-CoA hydratase 1, peroxisomal	Multiple_Complex
TC1900010665.hg.1	8.02	6.51	2.84	0.0004	0.0245	EID2	EP300 interacting inhibitor of differentiation 2	Coding
TC0700013356.hg.1	6.24	4.27	3.91	0.0003	0.0187	EPDR1	ependymin related 1	Coding
TC0200015815.hg.1	7.29	4.53	6.8	2.5e-05	0.0037	EPHA4	EPH receptor A4	Multiple_Complex
TC0700007596.hg.1	10.7	14.22	-11.46	1.08e-07	6.88e-05	EGFR	epidermal growth factor receptor	Multiple_Complex
TC0400007853.hg.1	8.55	10.34	-3.46	0.001	0.043	EREG	epiregulin	Multiple_Complex
TC0200007506.hg.1	5.97	14.09	-277.09	2.8e-10	8.28e-07	EPCAM	epithelial cell adhesion molecule	Multiple_Complex
TC1200006909.hg.1	6.55	9.19	-6.24	2.38e-06	0.0007	EMP1	epithelial membrane protein 1	Multiple_Complex
TC1900011774.hg.1	13.26	11.35	3.75	3.73e-05	0.0049	EMP3	epithelial membrane protein 3	Multiple_Complex
TC0800008263.hg.1	5.98	14.72	-428.24	4.61e-12	5.22e-08	ESRP1	epithelial splicing regulatory protein 1	Multiple_Complex
TC2000008960.hg.1	10.21	8.84	2.59	0.001	0.0423	EDEM2	ER degradation enhancer, mannosidase alpha-like 2	Multiple_Complex
TC0500007610.hg.1	10.89	8.03	7.26	8.78e-07	0.0003	ERBB2IP	erbb2 interacting protein	Multiple_Complex
TC1200012643.hg.1	5.2	10.02	-28.35	3e-08	2.6e-05	ERBB3	erb-b2 receptor tyrosine kinase 3	Multiple_Complex
TC0100018403.hg.1	13.2	15.7	-5.64	6.81e-07	0.0003	ERRFI1	ERBB receptor feedback inhibitor 1	Multiple_Complex
TC0100007574.hg.1	11.83	10.28	2.92	0.0003	0.018	EPB41	erythrocyte membrane protein band 4.1	Multiple_Complex
TC2000007239.hg.1	5.94	7.55	-3.05	0.0006	0.0304	EPB41L1	erythrocyte membrane protein band 4.1-like 1	Multiple_Complex
TC0600013165.hg.1	16.11	13.6	5.67	1.48e-06	0.0005	EPB41L2	erythrocyte membrane protein band 4.1-like 2	Multiple_Complex
TC1300008855.hg.1	13.53	12.05	2.8	0.0006	0.0297	ESD	esterase D	Multiple_Complex
TC1900010851.hg.1	9.33	6.72	6.1	1.06e-05	0.002	ETHE1	ethylmalonic encephalopathy 1	Multiple_Complex
TC1100007262.hg.1	4.27	11.14	-117.48	4.06e-10	1.04e-06	EHF	ets homologous factor	Multiple_Complex
TC0700010321.hg.1	8.67	10.55	-3.68	0.0001	0.0104	ETV1	ets variant 1	Multiple_Complex
TC0300014082.hg.1	9.6	12.5	-7.48	1.4e-06	0.0005	ETV5	ets variant 5	Multiple_Complex
TC1500006930.hg.1	13.72	11.31	5.32	4.09e-06	0.001	EIF2AK4	eukaryotic translation initiation factor 2 alpha kinase 4	Multiple_Complex
TC0100007672.hg.1	9.92	7.95	3.92	0.0009	0.0392	EIF3I	eukaryotic translation initiation factor 3, subunit I	Multiple_Complex
TC1500007093.hg.1	11.27	9.74	2.88	0.0006	0.0304	EIF3J	eukaryotic translation initiation factor 3, subunit J	Multiple_Complex
TC1900008019.hg.1	16.94	15.02	3.8	3.33e-05	0.0045	EIF3K	eukaryotic translation initiation factor 3, subunit K	Multiple_Complex
TC1900011981.hg.1	9.09	7.01	4.24	2.46e-05	0.0037	ERCC2	excision repair cross-complementation group 2	Multiple_Complex
TC0200013046.hg.1	11.49	9.44	4.15	3.26e-05	0.0045	EXOC6B	exocyst complex component 6B	Multiple_Complex
TC1100012230.hg.1	9.38	11.56	-4.53	2.3e-05	0.0035	EXPH5	exophilin 5	Multiple_Complex
TC0900012229.hg.1	12.63	10.8	3.55	0.0007	0.0338	EXOSC3	exosome component 3	Multiple_Complex
TC1900010746.hg.1	8.27	6.29	3.95	1.84e-05	0.003	EXOSC5	exosome component 5	Multiple_Complex
TC0100012870.hg.1	9.56	8.11	2.72	0.0004	0.0248	EXOSC10	exosome component 10	Multiple_Complex
TC0800011579.hg.1	13.31	12.06	2.39	0.0009	0.0396	EXT1	exostosin glycosyltransferase 1	Multiple_Complex
TC0600013727.hg.1	15.34	13.61	3.33	3.72e-05	0.0049	EZR	ezrin	Multiple_Complex
TC0100018519.hg.1	9.95	14.05	-17.18	3.65e-09	5.84e-06	F11R	F11 receptor	Multiple_Complex
TC2200008610.hg.1	8.2	6.38	3.52	0.0001	0.0117	FOXRED2	FAD-dependent oxidoreductase domain containing 2	Multiple_Complex
TC0X00006789.hg.1	12.62	15.2	-5.96	5.16e-07	0.0002	FAM3C2	FAM3C pseudogene	Multiple_Complex
TC0700012427.hg.1	12.37	15	-6.2	3.75e-07	0.0002	FAM3C	family with sequence similarity 3, member C	Multiple_Complex
TC1000007603.hg.1	14.23	12.31	3.77	4e-05	0.0051	FAM21A	family with sequence similarity 21, member A	Multiple_Complex
TC0900010311.hg.1	5.06	7.06	-3.99	3.94e-05	0.005	FAM27E3	family with sequence similarity 27, member E3	Multiple_Complex
TC0X00009353.hg.1	4.79	3.32	2.77	0.0004	0.0242	FAM47A	family with sequence similarity 47, member A	Coding
TC0200011837.hg.1	9.5	5.04	21.99	9.1e-09	1.1e-05	FAM49A	family with sequence similarity 49, member A	Multiple_Complex
TC1200010281.hg.1	13.15	14.58	-2.68	0.0005	0.0287	FAM60A	family with sequence similarity 60, member A	Multiple_Complex
TC1600008164.hg.1	12.2	10.5	3.25	0.001	0.0426	FAM65A	family with sequence similarity 65, member A	Multiple_Complex
TC0800008730.hg.1	6.3	8.35	-4.16	3.55e-05	0.0048	FAM83A	family with sequence similarity 83, member A	Multiple_Complex
TC0800011764.hg.1	6.86	9.84	-7.92	1.57e-07	9.11e-05	FAM84B	family with sequence similarity 84, member B	Multiple_Complex
TC0800012271.hg.1	9.65	7.43	4.65	5.44e-05	0.0063	FAM85A; AC145124.2	family with sequence similarity 85, member A [Source:HGNC Symbol;Acc:HGNC:17606]; novel transcript	NonCoding
TC0800009500.hg.1	10.25	7.49	6.78	3.9e-06	0.001	FAM85B; RP11-556O5.5	family with sequence similarity 85, member B [Source:HGNC Symbol;Acc:HGNC:32160]; novel transcript	NonCoding
TC1700009318.hg.1	11.91	6.26	50.34	7.79e-11	3.2e-07	FAM101B	family with sequence similarity 101, member B	Multiple_Complex
TC0100009324.hg.1	8.9	7.36	2.91	0.0002	0.0172	FAM102B	family with sequence similarity 102, member B	Multiple_Complex
TC1100007727.hg.1	7.34	9.46	-4.34	3.08e-05	0.0043	FAM111B	family with sequence similarity 111, member B	Multiple_Complex
TC0100016678.hg.1	9.34	5.97	10.4	1.35e-07	8.14e-05	FAM129A	family with sequence similarity 129, member A	Multiple_Complex
TC0200010834.hg.1	10.61	8.18	5.36	1.12e-05	0.0021	FAM134A	family with sequence similarity 134, member A	Multiple_Complex
TC0600008468.hg.1	7.76	9.26	-2.82	0.0007	0.033	FAM135A	family with sequence similarity 135, member A	Multiple_Complex
TC1000008984.hg.1	7.14	5.38	3.38	0.0004	0.0252	FAM160B1	family with sequence similarity 160, member B1	Multiple_Complex
TC0300008551.hg.1	10.04	12.79	-6.74	2.13e-06	0.0006	FAM162A	family with sequence similarity 162, member A	Multiple_Complex
TC0200010219.hg.1	8.84	6.06	6.9	0.0009	0.0387	FAM171B	family with sequence similarity 171, member B	Multiple_Complex
TC0900007505.hg.1	6.7	5.01	3.22	0.0008	0.0354	FAM189A2	family with sequence similarity 189, member A2	Multiple_Complex
TC0400012245.hg.1	7.04	5.35	3.22	0.0012	0.0465	FAM198B	family with sequence similarity 198, member B	Multiple_Complex
TC1900007760.hg.1	8.84	7.06	3.45	0.0002	0.0127	FAAP24	Fanconi anemia core complex associated protein 24	Multiple_Complex
TC0700006629.hg.1	12.23	9.88	5.09	6.19e-06	0.0014	FSCN1	fascin actin-bundling protein 1	Multiple_Complex
TC0400012670.hg.1	14.8	13.01	3.44	0.0001	0.0099	FAT1	FAT atypical cadherin 1	Multiple_Complex
TC0400008641.hg.1	12.03	9.05	7.91	3.03e-07	0.0001	FAT4	FAT atypical cadherin 4	Multiple_Complex
TC1100010987.hg.1	15.62	17.94	-4.98	3.13e-06	0.0008	FABP5	fatty acid binding protein 5 (psoriasis-associated)	Multiple_Complex
TC1300009240.hg.1	11.61	14.31	-6.54	4.68e-07	0.0002	FABP5P1	fatty acid binding protein 5 pseudogene 1 [Source:HGNC Symbol;Acc:HGNC:31059]	Multiple_Complex
TC1300007236.hg.1	7.33	9.35	-4.07	3.15e-05	0.0044	FABP5P2	fatty acid binding protein 5 pseudogene 2 [Source:HGNC Symbol;Acc:HGNC:31060]	Pseudogene
TC0200009659.hg.1	6.12	8.1	-3.95	6.7e-05	0.0072	FABP5P10	fatty acid binding protein 5 pseudogene 10 [Source:HGNC Symbol;Acc:HGNC:31066]	Pseudogene
TC0500012567.hg.1	5.83	7.5	-3.19	0.0003	0.0216	FAXDC2	fatty acid hydroxylase domain containing 2	Multiple_Complex
TC1900011944.hg.1	11.6	7.32	19.49	3.56e-09	5.83e-06	FBXO17	F-box protein 17	Multiple_Complex
TC1000006639.hg.1	9.82	8.39	2.7	0.0006	0.0293	FBXO18	F-box protein, helicase, 18	Multiple_Complex
TC0100014150.hg.1	4.85	6.74	-3.7	0.0003	0.0215	FCF1P6	FCF1 pseudogene 6 [Source:HGNC Symbol;Acc:HGNC:44618]	Pseudogene
TC2000008978.hg.1	5.91	9.3	-10.49	1.76e-06	0.0005	FER1L4	fer-1-like family member 4, pseudogene (functional)	Multiple_Complex
TC0X00008070.hg.1	8.65	6.23	5.35	0.0002	0.0139	FRMPD3	FERM and PDZ domain containing 3	Multiple_Complex
TC1000009851.hg.1	9.39	7.44	3.87	3.67e-05	0.0049	FRMD4A	FERM domain containing 4A	Multiple_Complex
TC1400007145.hg.1	10.87	7.08	13.81	2.2e-08	2.04e-05	FRMD6	FERM domain containing 6	Multiple_Complex
TC2000008318.hg.1	9.67	12.29	-6.14	9.59e-07	0.0003	FERMT1	fermitin family member 1	Multiple_Complex
TC1600008213.hg.1	4.96	7.53	-5.93	4.7e-06	0.0011	FTLP14	ferritin, light polypeptide pseudogene 14 [Source:HGNC Symbol;Acc:HGNC:37964]	Pseudogene
TC0300013944.hg.1	11.61	10.04	2.96	0.0003	0.0184	FGD5-AS1	FGD5 antisense RNA 1	NonCoding
TC1900010675.hg.1	16.71	15.36	2.54	0.0005	0.0259	FBL	fibrillarin	Multiple_Complex
TC1500009348.hg.1	10.68	5.92	27.07	1.29e-09	2.55e-06	FBN1	fibrillin 1	Multiple_Complex
TC0400009064.hg.1	4.97	8.39	-10.74	2.43e-06	0.0007	FGB	fibrinogen beta chain	Multiple_Complex
TC0400008618.hg.1	10.43	8.31	4.36	4.11e-05	0.0052	FGF2	fibroblast growth factor 2 (basic)	Multiple_Complex
TC0400010125.hg.1	4.45	7.87	-10.71	2.06e-06	0.0006	FGFBP1	fibroblast growth factor binding protein 1	Multiple_Complex
TC0800010163.hg.1	6.9	5.1	3.49	0.0003	0.0192	FGFR1	fibroblast growth factor receptor 1	Multiple_Complex
TC0300009500.hg.1	15.63	17.91	-4.88	5.4e-06	0.0013	FNDC3B	fibronectin type III domain containing 3B	Multiple_Complex
TC0200014785.hg.1	10.71	8.84	3.67	9.7e-05	0.0092	FIGN	fidgetin	Multiple_Complex
TC0300011834.hg.1	11.09	7.27	14.2	1.08e-06	0.0004	FILIP1L	filamin A interacting protein 1-like	Multiple_Complex
TC0300007596.hg.1	11.9	10.24	3.16	0.0001	0.0113	FLNB	filamin B, beta	Multiple_Complex
TC0700009066.hg.1	11.63	9.23	5.29	1.41e-06	0.0005	FLNC	filamin C, gamma	Multiple_Complex
TC1100009485.hg.1	6.59	4.6	3.98	0.0006	0.0321	FLI1	Fli-1 proto-oncogene, ETS transcription factor	Multiple_Complex
TC0100017262.hg.1	5.63	7.63	-4.01	0.0002	0.0151	FLVCR1-AS1	FLVCR1 antisense RNA 1 (head to head)	NonCoding
TC0600010042.hg.1	5.72	7.52	-3.49	0.0011	0.0441	FNDC1-IT1; jawjey; RP11-243O10.3	FNDC1 intronic transcript 1 (non-protein coding) [Source:HGNC Symbol;Acc:HGNC:41460]; Transcript Identified by AceView; putative novel transcript; FNDC1 intronic transcript 1 [Source:HGNC Symbol;Acc:HGNC:41460]	NonCoding
TC1700012369.hg.1	12.59	10.19	5.27	6.71e-06	0.0015	FLCN	folliculin	Multiple_Complex
TC0400009137.hg.1	10.62	8.73	3.7	0.0001	0.0111	FNIP2	folliculin interacting protein 2	Multiple_Complex
TC1400010774.hg.1	11.54	9.97	2.98	0.0005	0.0269	FOXN3	forkhead box N3	Multiple_Complex
TC1300008688.hg.1	7.31	5.8	2.84	0.0006	0.0305	FOXO1	forkhead box O1	Multiple_Complex
TC0300011485.hg.1	12.55	10.88	3.19	0.0007	0.035	FOXP1	forkhead box P1	Multiple_Complex
TC1700008049.hg.1	6.94	5.38	2.94	0.0011	0.0458	FMNL1	formin like 1	Multiple_Complex
TC0200009680.hg.1	12.16	10.12	4.12	7.93e-05	0.0081	FMNL2	formin like 2	Multiple_Complex
TC1200012791.hg.1	6.54	4.65	3.68	0.0001	0.0117	FMNL3	formin like 3	Multiple_Complex
TC0200007096.hg.1	10.45	8.71	3.33	0.0001	0.0112	FOSL2	FOS-like antigen 2	Multiple_Complex
TC0200013750.hg.1	13.28	11.82	2.75	0.0006	0.0307	FHL2	four and a half LIM domains 2	Multiple_Complex
TC0800008478.hg.1	10.44	9.05	2.63	0.0013	0.0488	FZD6	frizzled class receptor 6	Coding
TC0200010473.hg.1	7.31	5.23	4.21	2.24e-05	0.0035	FZD7	frizzled class receptor 7	Coding
TC1500008029.hg.1	10.52	9.06	2.75	0.0004	0.0242	FAH	fumarylacetoacetate hydrolase (fumarylacetoacetase)	Multiple_Complex
TC0200008468.hg.1	8.84	7.11	3.3	0.0005	0.0262	FAHD2A	fumarylacetoacetate hydrolase domain containing 2A	Multiple_Complex
TC1500008335.hg.1	5.79	4.21	2.98	0.0008	0.0379	FURIN	furin (paired basic amino acid cleaving enzyme)	Multiple_Complex
TC1900007839.hg.1	13.13	11.8	2.51	0.0011	0.0455	FXYD5	FXYD domain containing ion transport regulator 5	Multiple_Complex
TC0600012952.hg.1	7.7	10.43	-6.63	9.75e-06	0.0019	FRK	fyn-related Src family tyrosine kinase	Coding
TC0X00009780.hg.1	9.32	7.27	4.13	1.72e-05	0.0029	FGD1	FYVE, RhoGEF and PH domain containing 1	Multiple_Complex
TC0700006488.hg.1	7.89	4.59	9.85	2.93e-07	0.0001	GPER1	G protein-coupled estrogen receptor 1	Coding
TC0300012814.hg.1	5.57	8.54	-7.82	6.56e-06	0.0015	GPR87	G protein-coupled receptor 87	Multiple_Complex
TC1500010854.hg.1	9.31	7.37	3.82	5.12e-05	0.006	GPR176	G protein-coupled receptor 176	Multiple_Complex
TC0X00011313.hg.1	6.32	4.71	3.04	0.0003	0.0184	GPRASP2	G protein-coupled receptor associated sorting protein 2	Multiple_Complex
TC1200006896.hg.1	15.01	13.56	2.73	0.0003	0.0216	GPRC5A; MIR614	G protein-coupled receptor, class C, group 5, member A; microRNA 614	Multiple_Complex
TC1600011496.hg.1	8.42	5.75	6.34	6.12e-05	0.0068	GPRC5B	G protein-coupled receptor, class C, group 5, member B	Multiple_Complex
TC1200006787.hg.1	13.83	12.01	3.53	5.98e-05	0.0067	GABARAPL1	GABA(A) receptor-associated protein like 1	Multiple_Complex
TC1100009618.hg.1	7.35	9.56	-4.63	3.29e-06	0.0009	GLB1L2	galactosidase beta 1 like 2	Multiple_Complex
TC0X00011121.hg.1	11.33	13.1	-3.41	2.95e-05	0.0042	GABRE; MIR224; MIR452	gamma-aminobutyric acid (GABA) A receptor, epsilon; microRNA 224; microRNA 452	Multiple_Complex
TC0700013534.hg.1	11.04	12.25	-2.31	0.0008	0.038	GGCT	gamma-glutamylcyclotransferase	Multiple_Complex
TC2200009236.hg.1	10.29	8.95	2.52	0.0009	0.039	GGT1	gamma-glutamyltransferase 1	Multiple_Complex
TC0600009310.hg.1	10.04	6.82	9.33	1.6e-06	0.0005	GJA1	gap junction protein alpha 1	Multiple_Complex
TC0500011669.hg.1	7.65	5.8	3.61	0.0002	0.0129	GJA1P1	gap junction protein alpha 1 pseudogene 1 [Source:HGNC Symbol;Acc:HGNC:4275]	Pseudogene
TC1300008249.hg.1	5.81	9.22	-10.68	8.72e-07	0.0003	GJB2	gap junction protein beta 2	Coding
TC0100007747.hg.1	5.21	9.73	-23	1.79e-08	1.78e-05	GJB3	gap junction protein beta 3	Multiple_Complex
TC1700010847.hg.1	13.02	11.25	3.41	0.0001	0.0099	GJC1	gap junction protein gamma 1	Multiple_Complex
TC0200010852.hg.1	11.59	10.3	2.44	0.0008	0.0367	GMPPA	GDP-mannose pyrophosphorylase A	Multiple_Complex
TC1900011764.hg.1	10.87	9	3.64	4.35e-05	0.0053	GEMIN7	gem nuclear organelle associated protein 7	Multiple_Complex
TC0500013320.hg.1	8.11	6.36	3.38	0.0003	0.0217	GTF2H2	general transcription factor IIH subunit 2	NonCoding
TC1600011574.hg.1	7.97	9.46	-2.8	0.0006	0.0307	GINS2	GINS complex subunit 2 (Psf2 homolog)	Multiple_Complex
TC0700010857.hg.1	9.03	7.51	2.85	0.0005	0.027	GLI3	GLI family zinc finger 3	Multiple_Complex
TC0900007115.hg.1	8.92	6.81	4.31	7.41e-05	0.0078	GLIPR2	GLI pathogenesis-related 2	Multiple_Complex
TC1900010651.hg.1	7.42	5.28	4.41	0.0002	0.0165	GMFG	glia maturation factor, gamma	Multiple_Complex
TC0700013363.hg.1	10.65	13.17	-5.72	1.21e-05	0.0022	GBAS	glioblastoma amplified sequence	Multiple_Complex
TC0300011651.hg.1	7.98	6.31	3.19	0.0007	0.035	GBE1	glucan (1,4-alpha-), branching enzyme 1	Multiple_Complex
TC0900012141.hg.1	9.45	6.86	6.01	1.44e-05	0.0025	GCNT1	glucosaminyl (N-acetyl) transferase 1, core 2	Multiple_Complex
TC1500010724.hg.1	8.58	6.32	4.77	8.88e-05	0.0087	GANC	glucosidase, alpha; neutral C	Multiple_Complex
TC1000011323.hg.1	11.26	9.46	3.49	0.0003	0.0215	GLUD1	glutamate dehydrogenase 1	Multiple_Complex
TC1000008044.hg.1	10.1	7.92	4.53	9.37e-05	0.009	GLUD1P3	glutamate dehydrogenase 1 pseudogene 3	Multiple_Complex
TC1200011140.hg.1	8.77	7.06	3.27	0.0003	0.0218	GRIP1	glutamate receptor interacting protein 1	Multiple_Complex
TC0100016625.hg.1	10.53	8.87	3.17	0.0003	0.0205	GLUL	glutamate-ammonia ligase	Multiple_Complex
TC1600007723.hg.1	7.13	9.12	-3.97	0.0003	0.0199	GPT2	glutamic pyruvate transaminase (alanine aminotransferase) 2	Multiple_Complex
TC0200010275.hg.1	15.27	12.58	6.42	1.04e-06	0.0004	GLS	glutaminase	Multiple_Complex
TC0500011497.hg.1	7.98	9.59	-3.06	0.0007	0.0335	GLRX	glutaredoxin	Multiple_Complex
TC0300011059.hg.1	12.69	10.94	3.38	6.55e-05	0.0071	GPX1	glutathione peroxidase 1	Multiple_Complex
TC0X00009096.hg.1	12.15	10.31	3.59	4.31e-05	0.0053	GPX1P1	glutathione peroxidase pseudogene 1 [Source:HGNC Symbol;Acc:HGNC:4560]	Pseudogene
TC0100015211.hg.1	10.89	8.83	4.16	2.93e-05	0.0042	GSTM3	glutathione S-transferase mu 3 (brain)	Multiple_Complex
TC0100018261.hg.1	6.59	4.83	3.38	0.0001	0.0103	GSTM4	glutathione S-transferase mu 4	Multiple_Complex
TC1100008144.hg.1	15.18	16.39	-2.32	0.0011	0.046	GSTP1	glutathione S-transferase pi 1	Multiple_Complex
TC1900011113.hg.1	10.49	11.96	-2.77	0.0006	0.0315	GYS1	glycogen synthase 1 (muscle)	Multiple_Complex
TC1900011957.hg.1	10.68	8.89	3.45	0.0007	0.0333	GSK3A	glycogen synthase kinase 3 alpha	Multiple_Complex
TC0700006913.hg.1	9.46	7.89	2.95	0.0005	0.0287	GPNMB	glycoprotein (transmembrane) nmb	Multiple_Complex
TC1100007430.hg.1	7.29	8.86	-2.98	0.001	0.0413	GYLTL1B	glycosyltransferase-like 1B	Multiple_Complex
TC0900007153.hg.1	14.93	13.52	2.67	0.0004	0.0248	GRHPR	glyoxylate reductase/hydroxypyruvate reductase	Multiple_Complex
TC1600009737.hg.1	13.48	11.67	3.49	0.0002	0.0126	GGA2	golgi-associated, gamma adaptin ear containing, ARF binding protein 2	Multiple_Complex
TC1500010846.hg.1	9.8	7.15	6.27	1.19e-05	0.0022	GOLGA8K; ULK4P1	golgin A8 family, member K; ULK4 pseudogene 1	Multiple_Complex
TC1900007763.hg.1	8.58	6.84	3.35	0.0007	0.0324	GPATCH1	G-patch domain containing 1	Multiple_Complex
TC0200016419.hg.1	13.37	11.59	3.44	0.0001	0.0122	GPN1	GPN-loop GTPase 1	Multiple_Complex
TC0800008416.hg.1	6.45	9.43	-7.94	1.93e-06	0.0006	GRHL2	grainyhead-like transcription factor 2	Multiple_Complex
TC1900007829.hg.1	8.9	6.69	4.61	8.23e-06	0.0017	GRAMD1A	GRAM domain containing 1A	Multiple_Complex
TC0X00011221.hg.1	7.37	5.75	3.09	0.0006	0.0311	GAB3	GRB2-associated binding protein 3	Multiple_Complex
TC0100008664.hg.1	13.3	9.81	11.17	2.57e-07	0.0001	GADD45A	growth arrest and DNA-damage-inducible, alpha	Multiple_Complex
TC1900006588.hg.1	9.16	7.19	3.91	2.43e-05	0.0037	GADD45B	growth arrest and DNA-damage-inducible, beta	Multiple_Complex
TC0700011054.hg.1	9.43	7.77	3.16	0.0003	0.0199	GRB10	growth factor receptor bound protein 10	Multiple_Complex
TC0200014790.hg.1	7.19	8.91	-3.29	0.0012	0.0465	GRB14	growth factor receptor bound protein 14	Multiple_Complex
TC0900012173.hg.1	10.29	8.57	3.28	0.0011	0.0447	GARNL3	GTPase activating Rap/RanGAP domain-like 3	Multiple_Complex
TC1700011476.hg.1	15.72	13.7	4.07	1.44e-05	0.0025	GNA13	guanine nucleotide binding protein (G protein), alpha 13	Multiple_Complex
TC1800006706.hg.1	8.76	6.94	3.52	0.0002	0.0165	GNAL	guanine nucleotide binding protein (G protein), alpha activating activity polypeptide, olfactory type	Multiple_Complex
TC1500009452.hg.1	8.9	7.12	3.43	0.0002	0.0155	GNB5	guanine nucleotide binding protein (G protein), beta 5	Multiple_Complex
TC0100012497.hg.1	15.09	13.79	2.46	0.0007	0.0349	GNB1	guanine nucleotide binding protein (G protein), beta polypeptide 1	Multiple_Complex
TC1900009240.hg.1	8.27	6.69	2.99	0.0006	0.032	GNG7	guanine nucleotide binding protein (G protein), gamma 7	Coding
TC0600007067.hg.1	8.07	6.4	3.2	0.0002	0.0127	GMPR	guanosine monophosphate reductase	Multiple_Complex
TC0100008977.hg.1	9.37	10.71	-2.53	0.0009	0.0409	GBP1P1	guanylate binding protein 1, interferon-inducible pseudogene 1	Multiple_Complex
TC0100014849.hg.1	8.93	10.5	-2.98	0.0009	0.039	GBP3	guanylate binding protein 3	Multiple_Complex
TC1100012197.hg.1	6.18	4.43	3.38	0.0005	0.0266	GUCY1A2	guanylate cyclase 1, soluble, alpha 2	Multiple_Complex
TC2200007318.hg.1	8.48	11.49	-8.01	2.63e-07	0.0001	H1F0	H1 histone family, member 0	Multiple_Complex
TC1100012513.hg.1	9.65	11.53	-3.7	0.0006	0.03	H2AFX	H2A histone family, member X	Coding
TC0300011959.hg.1	8.45	10.17	-3.29	0.0005	0.0271	H3F3AP3	H3 histone, family 3A pseudogene 3 [Source:HGNC Symbol;Acc:HGNC:42873]	Pseudogene
TC1100009678.hg.1	9.9	7.96	3.84	3.42e-05	0.0046	HRAS	Harvey rat sarcoma viral oncogene homolog	Multiple_Complex
TC1900009943.hg.1	9.1	7.4	3.24	0.0003	0.0195	HAUS8	HAUS augmin like complex subunit 8	Multiple_Complex
TC0300012238.hg.1	8.38	5.74	6.23	4.57e-06	0.0011	HEG1	heart development protein with EGF-like domains 1	Multiple_Complex
TC1200012714.hg.1	8.39	6.65	3.34	0.0009	0.0391	HSPB8	heat shock 22kDa protein 8	Multiple_Complex
TC1500008616.hg.1	9.02	7.12	3.73	0.0001	0.0113	HERC2P3	hect domain and RLD 2 pseudogene 3	Multiple_Complex
TC1500006675.hg.1	12.25	10.49	3.37	4.34e-05	0.0053	HERC2P9	hect domain and RLD 2 pseudogene 9	Multiple_Complex
TC0100013998.hg.1	12.51	10.46	4.15	1.95e-05	0.0031	HECTD3	HECT domain containing E3 ubiquitin protein ligase 3	Multiple_Complex
TC2200007204.hg.1	7.65	4.78	7.29	3.13e-06	0.0008	HMOX1	heme oxygenase 1	Multiple_Complex
TC0100018242.hg.1	10.21	11.6	-2.62	0.0005	0.0262	HS2ST1	heparan sulfate 2-O-sulfotransferase 1	Coding
TC0100013229.hg.1	9.74	7.64	4.3	7.57e-06	0.0016	HSPG2	heparan sulfate proteoglycan 2	Multiple_Complex
TC0800007460.hg.1	12.15	10.48	3.17	0.0003	0.0185	HGSNAT	heparan-alpha-glucosaminide N-acetyltransferase	Multiple_Complex
TC0500012238.hg.1	10.53	7.79	6.69	1.2e-06	0.0004	HBEGF	heparin-binding EGF-like growth factor	Multiple_Complex
TC2200009328.hg.1	12.34	10.95	2.63	0.0006	0.0307	HPS4	Hermansky-Pudlak syndrome 4	Multiple_Complex
TC0300008284.hg.1	4.42	12.11	-205.18	4.7e-11	2.36e-07	HHLA2	HERV-H LTR-associating 2	Coding
TC1000012455.hg.1	10.93	7.8	8.76	2.59e-07	0.0001	HNRNPA1P33; LINC00842; ANXA8L1	heterogeneous nuclear ribonucleoprotein A1 pseudogene 33; long intergenic non-protein coding RNA 842; annexin A8-like 1	Multiple_Complex
TC0300013960.hg.1	14.35	13.1	2.37	0.0011	0.0456	HIGD1A	HIG1 hypoxia inducible domain family, member 1A	Multiple_Complex
TC0600007748.hg.1	7.15	9.4	-4.79	0.0003	0.0204	HMGA1	high mobility group AT-hook 1	Multiple_Complex
TC0X00008724.hg.1	10.41	11.96	-2.93	0.0002	0.0126	HMGB3	high mobility group box 3	Multiple_Complex
TC0100009992.hg.1	5.8	7.41	-3.04	0.0008	0.0364	HMGN3P1	high mobility group nucleosomal binding domain 3 pseudogene 1 [Source:HGNC Symbol;Acc:HGNC:39206]	Multiple_Complex
TC0X00010198.hg.1	5.38	8.15	-6.82	1.1e-05	0.0021	HDX	highly divergent homeobox	Multiple_Complex
TC2000009903.hg.1	12.89	14.22	-2.52	0.0005	0.0261	HM13; MCTS2P	histocompatibility (minor) 13; malignant T-cell amplified sequence 2, pseudogene	Multiple_Complex
TC1800009244.hg.1	7.6	5.03	5.92	3.1e-06	0.0008	HMSD	histocompatibility (minor) serpin domain containing	Multiple_Complex
TC0100015711.hg.1	12.73	14.54	-3.49	5.2e-05	0.0061	HIST2H2AB	histone cluster 2, H2ab	Coding
TC0100015506.hg.1	8.6	10.73	-4.38	0.0007	0.0348	HIST2H2BA	histone cluster 2, H2ba (pseudogene)	Multiple_Complex
TC0100015544.hg.1	16.07	17.76	-3.23	5.06e-05	0.006	HIST2H2BB; HIST2H3PS2	histone cluster 2, H2bb (pseudogene); histone cluster 2, H3, pseudogene 2	Multiple_Complex
TC0100015696.hg.1	15.72	17.26	-2.91	0.0003	0.0196	HIST2H2BF	histone cluster 2, H2bf	Multiple_Complex
TC1900011722.hg.1	10.13	8.49	3.12	0.0003	0.0208	HKR1	HKR1, GLI-Kruppel zinc finger family member	Multiple_Complex
TC1200012639.hg.1	6.76	5.05	3.27	0.0002	0.0129	HOXC6; HOXC4; HOXC5	homeobox C6; homeobox C4; homeobox C5	Multiple_Complex
TC0Y00007319.hg.1	7.51	5.98	2.9	0.0004	0.0236	AKAP17A; SFRS17A	Homo sapiens A kinase (PRKA) anchor protein 17A (AKAP17A), transcript variant 1, mRNA.; Homo sapiens A kinase (PRKA) anchor protein 17A (AKAP17A), transcript variant 2, non-coding RNA.; A kinase (PRKA) anchor protein 17A [Source:HGNC Symbol;Acc:HGNC:18783]; Homo sapiens splicing factor, arginine/serine-rich 17A, mRNA (cDNA clone MGC:39904 IMAGE:5217247), complete cds.; Homo sapiens splicing facto…	Multiple_Complex
TC11_KI270721v1_random00006437.hg.1	5.16	6.89	-3.32	0.0004	0.0225	H19; MIR675; AC004556.2	Homo sapiens H19, imprinted maternally expressed transcript (non-protein coding) (H19), transcript variant 1, long non-coding RNA.; Homo sapiens microRNA 675 (MIR675), microRNA.; Homo sapiens H19, imprinted maternally expressed transcript (non-protein coding) (H19), transcript variant 2, long non-coding RNA.; Homo sapiens H19, imprinted maternally expressed transcript (non-protein coding) (H19), …	Multiple_Complex
TC0100015048.hg.1	18.21	19.45	-2.36	0.0008	0.0379	MIR548N	Homo sapiens microRNA 548n (MIR548N), microRNA.	Precursor_microRNA
TC22_KI270734v1_random00006435.hg.1	4.75	7.83	-8.47	2.16e-07	0.0001	PRODH; LOC102724788; AC007325.2	Homo sapiens proline dehydrogenase (oxidase) 1 (PRODH), transcript variant 2, mRNA.; Homo sapiens proline dehydrogenase (oxidase) 1 (PRODH), transcript variant 1, mRNA.; proline dehydrogenase 1, mitochondrial; Homo sapiens proline dehydrogenase (oxidase) 1, mRNA (cDNA clone MGC:148079 IMAGE:40108133), complete cds.	Coding
TC0200013564.hg.1	11.33	12.94	-3.04	0.0003	0.0184	LOC100506076; LOC100506123; AC159540.1; yumomo	Homo sapiens uncharacterized LOC100506076 (LOC100506076), transcript variant 2, long non-coding RNA.; Homo sapiens uncharacterized LOC100506076 (LOC100506076), transcript variant 1, long non-coding RNA.; Homo sapiens uncharacterized LOC100506123 (LOC100506123), long non-coding RNA.; novel transcript; Transcript Identified by AceView	Multiple_Complex
TC0300012155.hg.1	4.9	7.24	-5.07	1.22e-05	0.0023	HGD	homogentisate 1,2-dioxygenase	Multiple_Complex
TC0100008503.hg.1	11.74	13.39	-3.15	0.0003	0.0195	HOOK1	hook microtubule-tethering protein 1	Multiple_Complex
TC0300009890.hg.1	11.33	6.15	36.29	9.43e-10	2e-06	HRASLS	HRAS-like suppressor	Coding
TC1000009152.hg.1	9.34	5.79	11.71	3.09e-07	0.0001	HTRA1	HtrA serine peptidase 1	Multiple_Complex
TC0700007579.hg.1	4.58	6.98	-5.28	1.07e-05	0.002	HPVC1	human papillomavirus (type 18) E5 central sequence-like 1	NonCoding
TC1500010368.hg.1	8.23	4.97	9.56	4.35e-07	0.0002	HAPLN3	hyaluronan and proteoglycan link protein 3	Multiple_Complex
TC0900008109.hg.1	11.2	7.82	10.44	1.97e-08	1.88e-05	HABP4	hyaluronan binding protein 4	Multiple_Complex
TC0200007032.hg.1	10.39	8.7	3.23	0.0007	0.0324	HADHB	hydroxyacyl-CoA dehydrogenase/3-ketoacyl-CoA thiolase/enoyl-CoA hydratase (trifunctional protein), beta subunit	Multiple_Complex
TC1200012249.hg.1	6.07	8.27	-4.58	0.0001	0.0113	HCAR1	hydroxycarboxylic acid receptor 1	Multiple_Complex
TC0100013928.hg.1	11.74	10.32	2.67	0.0011	0.0447	HYI	hydroxypyruvate isomerase (putative)	Multiple_Complex
TC0900010270.hg.1	5.19	7.45	-4.78	2.54e-05	0.0038	IGKV1OR9-1	immunoglobulin kappa variable 1/OR9-1 (pseudogene) [Source:HGNC Symbol;Acc:HGNC:49473]	Multiple_Complex
TC0900010104.hg.1	5.11	7.74	-6.17	4.25e-05	0.0053	IGKV1OR9-2	immunoglobulin kappa variable 1/OR9-2 (pseudogene) [Source:HGNC Symbol;Acc:HGNC:49466]	Pseudogene
TC0200008374.hg.1	6.6	8.37	-3.42	0.0002	0.0167	IGKV1D-39	immunoglobulin kappa variable 1D-39	Multiple_Complex
TC0200013394.hg.1	3.69	5.05	-2.56	0.0008	0.0366	IGKV2-26	immunoglobulin kappa variable 2-26 (pseudogene)	Multiple_Complex
TC0200008385.hg.1	5.92	7.28	-2.56	0.0007	0.0338	IGKV2D-28	immunoglobulin kappa variable 2D-28	Multiple_Complex
TC0100011162.hg.1	7.02	4.84	4.53	7.66e-05	0.0079	IGFN1	immunoglobulin-like and fibronectin type III domain containing 1	Multiple_Complex
TC1800006912.hg.1	9.74	8.29	2.74	0.0012	0.0481	IMPACT	impact RWD domain protein	Multiple_Complex
TC0100008536.hg.1	9.16	10.73	-2.97	0.0003	0.0185	INADL	InaD-like (Drosophila)	Multiple_Complex
TC0800007382.hg.1	5.61	7.16	-2.92	0.0013	0.0494	IDO1	indoleamine 2,3-dioxygenase 1	Multiple_Complex
TC0700010854.hg.1	10.46	7.91	5.89	9.56e-06	0.0019	INHBA	inhibin beta A	Multiple_Complex
TC2000007083.hg.1	7.2	11.7	-22.64	3.19e-08	2.71e-05	ID1	inhibitor of DNA binding 1, dominant negative helix-loop-helix protein	Multiple_Complex
TC0800007435.hg.1	8.98	7.06	3.78	0.0003	0.0193	IKBKB	inhibitor of kappa light polypeptide gene enhancer in B-cells, kinase beta	Multiple_Complex
TC0900011146.hg.1	10.13	8.57	2.93	0.0011	0.0438	IKBKAP	inhibitor of kappa light polypeptide gene enhancer in B-cells, kinase complex-associated protein	Multiple_Complex
TC0100011374.hg.1	8.09	9.61	-2.86	0.001	0.0435	IKBKE	inhibitor of kappa light polypeptide gene enhancer in B-cells, kinase epsilon	Multiple_Complex
TC1100007833.hg.1	8.97	10.7	-3.31	7.16e-05	0.0076	INCENP	inner centromere protein	Multiple_Complex
TC1100007903.hg.1	4.55	6.44	-3.7	0.0007	0.0335	IMMP1LP1	inner mitochondrial membrane peptidase subunit 1 pseudogene 1 [Source:HGNC Symbol;Acc:HGNC:51131]	Pseudogene
TC1900010016.hg.1	12.18	10.19	3.98	9e-05	0.0088	ISYNA1	inositol-3-phosphate synthase 1	Multiple_Complex
TC0300011077.hg.1	11.05	9.04	4.02	5e-05	0.0059	IP6K1	inositol hexakisphosphate kinase 1	Multiple_Complex
TC0400011994.hg.1	6.29	8.1	-3.5	8.49e-05	0.0084	INPP4B	inositol polyphosphate-4-phosphatase type II B	Multiple_Complex
TC1000009092.hg.1	7.97	5.14	7.09	0.0002	0.0148	INPP5F	inositol polyphosphate-5-phosphatase F	Multiple_Complex
TC0700010965.hg.1	10.29	16.9	-97.81	2.04e-10	6.6e-07	IGFBP3	insulin like growth factor binding protein 3	Multiple_Complex
TC0400010785.hg.1	11.03	4.56	88.52	3.17e-11	1.79e-07	IGFBP7	insulin like growth factor binding protein 7	Multiple_Complex
TC1500008485.hg.1	12.86	10.96	3.74	6.82e-05	0.0073	IGF1R	insulin-like growth factor 1 receptor	Multiple_Complex
TC1700008186.hg.1	9.18	7.85	2.51	0.001	0.0427	IGF2BP1	insulin-like growth factor 2 mRNA binding protein 1	Multiple_Complex
TC0600010066.hg.1	10.42	9.07	2.55	0.001	0.0421	IGF2R	insulin-like growth factor 2 receptor	Multiple_Complex
TC1700012274.hg.1	9.29	6.22	8.39	1.64e-06	0.0005	ITGB3	integrin beta 3	Multiple_Complex
TC1700008920.hg.1	6.92	8.83	-3.77	8.34e-05	0.0084	ITGB4	integrin beta 4	Multiple_Complex
TC0300012233.hg.1	8.72	7.2	2.89	0.0005	0.028	ITGB5	integrin beta 5	Multiple_Complex
TC0200016743.hg.1	5.98	10.62	-24.87	6.72e-09	8.86e-06	ITGB6	integrin beta 6	Multiple_Complex
TC0700006844.hg.1	7.27	10.42	-8.89	1.42e-06	0.0005	ITGB8	integrin beta 8	Multiple_Complex
TC1100006731.hg.1	12.65	11.32	2.53	0.0011	0.0449	ILK	integrin linked kinase	Multiple_Complex
TC0500007368.hg.1	6.73	9.91	-9.03	2.07e-07	0.0001	ITGA2	integrin, alpha 2 (CD49B, alpha 2 subunit of VLA-2 receptor)	Multiple_Complex
TC1900006977.hg.1	7.15	9.54	-5.26	1.81e-05	0.003	ICAM1	intercellular adhesion molecule 1	Multiple_Complex
TC1500008232.hg.1	7.58	8.99	-2.65	0.0012	0.0484	ISG20	interferon stimulated exonuclease gene 20kDa	Multiple_Complex
TC0100016020.hg.1	9.71	11.27	-2.96	0.0004	0.0247	ISG20L2	interferon stimulated exonuclease gene 20kDa like 2	Multiple_Complex
TC1400008056.hg.1	5.85	10.26	-21.27	1.74e-07	9.87e-05	IFI27	interferon, alpha-inducible protein 27	Multiple_Complex
TC0100010244.hg.1	12.29	13.67	-2.61	0.0005	0.0283	IFI16	interferon, gamma-inducible protein 16	Multiple_Complex
TC0100008816.hg.1	10.06	12.6	-5.84	9.22e-06	0.0018	IFI44	interferon-induced protein 44	Multiple_Complex
TC0100008815.hg.1	6.2	9.04	-7.16	0.0001	0.0095	IFI44L	interferon-induced protein 44-like	Multiple_Complex
TC1000008396.hg.1	7.03	8.78	-3.38	0.0002	0.0126	IFIT2	interferon-induced protein with tetratricopeptide repeats 2	Coding
TC1000008397.hg.1	9.95	11.46	-2.85	0.0012	0.0471	IFIT3	interferon-induced protein with tetratricopeptide repeats 3	Coding
TC0200013916.hg.1	6.29	8.98	-6.43	6.25e-06	0.0014	IL1B	interleukin 1 beta	Multiple_Complex
TC0300009855.hg.1	6.27	8.94	-6.37	1.85e-05	0.003	IL1RAP	interleukin 1 receptor accessory protein	Multiple_Complex
TC0300006580.hg.1	9.94	8.63	2.48	0.0008	0.0383	IRAK2	interleukin 1 receptor associated kinase 2	Multiple_Complex
TC1600007312.hg.1	7.96	9.91	-3.87	9.29e-05	0.009	IL4R	interleukin 4 receptor	Multiple_Complex
TC0700006890.hg.1	7.97	10.06	-4.26	0.0001	0.0103	IL6	interleukin 6	Multiple_Complex
TC0300013879.hg.1	5.49	7.58	-4.26	0.0001	0.0101	IL20RB	interleukin 20 receptor beta	Multiple_Complex
TC0500007432.hg.1	9.69	7.03	6.31	0.0001	0.0119	IL31RA	interleukin 31 receptor A	Multiple_Complex
TC0100018418.hg.1	10	8.51	2.81	0.0005	0.0265	IFFO2	intermediate filament family orphan 2	Multiple_Complex
TC2100006976.hg.1	10.4	8.51	3.73	7.66e-05	0.0079	ITSN1	intersectin 1	Multiple_Complex
TC0900006881.hg.1	8.54	6.68	3.62	7.74e-05	0.008	IFT74	intraflagellar transport 74	Multiple_Complex
TC0200012082.hg.1	10.66	8.56	4.27	5.69e-05	0.0065	IFT172	intraflagellar transport 172	Multiple_Complex
TC0300009324.hg.1	9.61	7.98	3.1	0.0007	0.0349	IQCJ; SCHIP1; IQCJ-SCHIP1	IQ motif containing J; schwannomin interacting protein 1; IQCJ-SCHIP1 readthrough	Multiple_Complex
TC1900011475.hg.1	10.73	8.59	4.41	7.89e-06	0.0016	ISOC2	isochorismatase domain containing 2	Multiple_Complex
TC0900010789.hg.1	13.52	12.13	2.62	0.0004	0.0252	IARS	isoleucyl-tRNA synthetase	Multiple_Complex
TC1500010720.hg.1	8.21	6.5	3.28	0.0007	0.0338	IVD	isovaleryl-CoA dehydrogenase	Multiple_Complex
TC0400008680.hg.1	8.02	6.11	3.76	3.26e-05	0.0045	JADE1	jade family PHD finger 1	Multiple_Complex
TC0800011595.hg.1	8.34	7.02	2.51	0.0007	0.0338	EXT1; hunera	Jeck2013 ALT_ACCEPTOR, ALT_DONOR, coding, INTERNAL, intronic best transcript NM_000127; Transcript Identified by AceView	NonCoding
TC0300007647.hg.1	7.53	6.05	2.79	0.0011	0.0458	PTPRG	Jeck2013 ALT_ACCEPTOR, ALT_DONOR, coding, INTERNAL, intronic best transcript NM_002841	NonCoding
TC1400007209.hg.1	6.74	5.1	3.12	0.0003	0.0216	SAMD4A	Jeck2013 ALT_ACCEPTOR, ALT_DONOR, coding, INTERNAL, intronic best transcript NM_015589	NonCoding
TC0700011147.hg.1	7.98	10.72	-6.69	5.09e-05	0.006	VOPP1	Jeck2013 ALT_ACCEPTOR, ALT_DONOR, coding, INTERNAL, intronic best transcript NM_030796	NonCoding
TC1400007514.hg.1	9.15	7.78	2.58	0.0009	0.0406	RAD51B	Jeck2013 ALT_ACCEPTOR, ALT_DONOR, coding, INTERNAL, intronic best transcript NM_133509	NonCoding
TC1500009660.hg.1	4.99	3.24	3.37	0.0012	0.0467	RORA	Jeck2013 ALT_ACCEPTOR, ALT_DONOR, coding, INTERNAL, intronic best transcript NM_134261	NonCoding
TC1000012561.hg.1	12.76	11.39	2.58	0.0007	0.0333	JMJD1C	jumonji domain containing 1C	Multiple_Complex
TC0600007038.hg.1	8.95	7.62	2.51	0.0012	0.0481	JARID2	jumonji, AT rich interactive domain 2	Multiple_Complex
TC1700010686.hg.1	7.49	10.92	-10.73	1.36e-06	0.0004	JUP	junction plakoglobin	Multiple_Complex
TC1700012415.hg.1	10.38	8.95	2.68	0.0005	0.0266	KAT2A	K(lysine) acetyltransferase 2A	Multiple_Complex
TC0300008594.hg.1	7.35	4.96	5.24	0.0001	0.0111	KALRN	kalirin, RhoGEF kinase	Multiple_Complex
TC1900011229.hg.1	5.6	8.98	-10.36	6.93e-08	4.78e-05	KLK6	kallikrein related peptidase 6	Multiple_Complex
TC0700011932.hg.1	5.1	6.82	-3.3	0.0004	0.0236	KPNA7	karyopherin alpha 7 (importin alpha 8)	Coding
TC0200015601.hg.1	9.32	11.62	-4.93	1.13e-05	0.0021	KANSL1L	KAT8 regulatory NSL complex subunit 1 like	Multiple_Complex
TC1300008511.hg.1	7.34	4.78	5.88	0.0003	0.0184	KATNAL1	katanin p60 subunit A-like 1	Multiple_Complex
TC1800007233.hg.1	7.83	5.94	3.71	0.0005	0.026	KATNAL2	katanin p60 subunit A-like 2	Multiple_Complex
TC0100012690.hg.1	9.25	7.26	3.98	0.0001	0.0104	KLHL21	kelch-like family member 21	Multiple_Complex
TC1700007124.hg.1	4.24	11.58	-162.32	2.01e-11	1.52e-07	KRT16P1	keratin 16 pseudogene 1	Multiple_Complex
TC1700009910.hg.1	5.51	7	-2.8	0.0005	0.0264	KRT16P2	keratin 16 pseudogene 2	Multiple_Complex
TC1700010054.hg.1	5.47	11.54	-66.93	6.67e-09	8.86e-06	KRT16P3	keratin 16 pseudogene 3	Multiple_Complex
TC0600011286.hg.1	5.05	6.58	-2.9	0.0007	0.0334	KRT18P1	keratin 18 pseudogene 1	Pseudogene
TC1200011768.hg.1	7.65	9.81	-4.47	2.55e-05	0.0038	KRT18P20	keratin 18 pseudogene 20	Pseudogene
TC0Y00006866.hg.1	9.6	11.42	-3.52	0.0003	0.0204	KRT18P53	keratin 18 pseudogene 53 [Source:HGNC Symbol;Acc:HGNC:38714]	Pseudogene
TC1200011113.hg.1	5.58	7.29	-3.27	7.08e-05	0.0075	KRT18P60	keratin 18 pseudogene 60 [Source:HGNC Symbol;Acc:HGNC:48887]	Pseudogene
TC1200007686.hg.1	14.73	16.64	-3.77	1.95e-05	0.0031	KRT18	keratin 18, type I	Multiple_Complex
TC0200007068.hg.1	5.33	8.33	-8	1.17e-06	0.0004	KRTCAP3	keratinocyte associated protein 3	Multiple_Complex
TC1400007244.hg.1	13.3	11.81	2.82	0.001	0.0421	KTN1	kinectin 1 (kinesin receptor)	Multiple_Complex
TC0100006812.hg.1	8.75	7.32	2.68	0.0009	0.0388	KIF1B	kinesin family member 1B	Multiple_Complex
TC1700006660.hg.1	10.53	9.22	2.49	0.001	0.0423	KIF1C	kinesin family member 1C	Multiple_Complex
TC0200012022.hg.1	9.35	7.51	3.56	3.81e-05	0.0049	KIF3C	kinesin family member 3C	Multiple_Complex
TC1100010418.hg.1	13.13	11.43	3.24	0.0002	0.0125	KIF18A	kinesin family member 18A	Multiple_Complex
TC0100012247.hg.1	7.69	4.79	7.47	1.02e-06	0.0004	KIF26B	kinesin family member 26B	Multiple_Complex
TC1400010693.hg.1	14.13	11.63	5.66	4.69e-06	0.0011	KLC1	kinesin light chain 1	Multiple_Complex
TC2000009989.hg.1	3.95	5.93	-3.94	0.0006	0.0318	KIZ-AS1	KIZ antisense RNA 1	NonCoding
TC0300009290.hg.1	6.16	8.19	-4.07	2.49e-05	0.0037	KLF3P2	Kruppel-like factor 3 (basic) pseudogene 2 [Source:HGNC Symbol;Acc:HGNC:41519]	Multiple_Complex
TC1300007491.hg.1	8.44	10.31	-3.65	0.0005	0.0258	KLF5	Kruppel-like factor 5 (intestinal)	Multiple_Complex
TC1000009612.hg.1	14.38	12.97	2.65	0.0003	0.0187	KLF6	Kruppel-like factor 6	Multiple_Complex
TC0200008464.hg.1	9.45	5.89	11.83	2.46e-07	0.0001	KCNIP3	Kv channel interacting protein 3, calsenilin	Multiple_Complex
TC0200009537.hg.1	5.57	9.42	-14.4	2.9e-06	0.0008	KYNU	kynureninase	Multiple_Complex
TC0100012167.hg.1	3.98	6.21	-4.71	0.0002	0.0131	KMO	kynurenine 3-monooxygenase (kynurenine 3-hydroxylase)	Multiple_Complex
TC1400010757.hg.1	13	11.27	3.32	8.15e-05	0.0082	L3HYPDH	L-3-hydroxyproline dehydratase (trans-)	Multiple_Complex
TC1500007513.hg.1	10.36	6.93	10.78	2e-06	0.0006	LACTB	lactamase, beta	Multiple_Complex
TC0100018550.hg.1	6.55	8	-2.73	0.0005	0.027	LAD1	ladinin 1	Multiple_Complex
TC0100017167.hg.1	7.41	11.03	-12.3	3.76e-06	0.001	LAMB3; MIR4260	laminin, beta 3; microRNA 4260	Multiple_Complex
TC0100010867.hg.1	7.37	11.71	-20.36	5.32e-09	7.37e-06	LAMC2	laminin, gamma 2	Multiple_Complex
TC0700007610.hg.1	14.98	17.9	-7.57	1.21e-06	0.0004	LANCL2	LanC lantibiotic synthetase component C-like 2 (bacterial)	Multiple_Complex
TC0200007200.hg.1	8.27	6.63	3.13	0.0007	0.0349	LTBP1	latent transforming growth factor beta binding protein 1	Multiple_Complex
TC1200007861.hg.1	11.08	7.09	15.88	7.32e-09	9.39e-06	LRP1	LDL receptor related protein 1	Multiple_Complex
TC1100008181.hg.1	7.02	9.58	-5.88	2.5e-06	0.0007	LRP5	LDL receptor related protein 5	Multiple_Complex
TC2200007312.hg.1	15.36	12.41	7.74	3.13e-07	0.0001	LGALS1	lectin, galactoside-binding, soluble, 1	Multiple_Complex
TC0100012097.hg.1	7.15	9.69	-5.82	1.06e-05	0.002	LGALS8	lectin, galactoside-binding, soluble, 8	Multiple_Complex
TC0200007803.hg.1	7.7	6.36	2.53	0.0013	0.0491	LGALSL	lectin, galactoside-binding-like	Multiple_Complex
TC0200013535.hg.1	10.7	9.07	3.09	0.0004	0.0222	LMAN2L	lectin, mannose-binding 2-like	Multiple_Complex
TC1900011420.hg.1	6.5	4.64	3.64	0.0001	0.0113	LENG8-AS1	LENG8 antisense RNA 1	NonCoding
TC0900008805.hg.1	8.66	7.37	2.44	0.0011	0.0441	LRSAM1	leucine rich repeat and sterile alpha motif containing 1	Multiple_Complex
TC0800011861.hg.1	6.62	10.96	-20.32	4.59e-08	3.61e-05	LRRC6	leucine rich repeat containing 6	Multiple_Complex
TC0100008978.hg.1	6.94	9.31	-5.17	0.0003	0.0182	LRRC8B	leucine rich repeat containing 8 family, member B	Multiple_Complex
TC0100014050.hg.1	12.43	10.95	2.79	0.0008	0.0383	LRRC41	leucine rich repeat containing 41	Multiple_Complex
TC0700009667.hg.1	8.57	6.99	2.98	0.001	0.043	LRRC61	leucine rich repeat containing 61	Multiple_Complex
TC0100013267.hg.1	10.13	8.27	3.65	0.0002	0.0138	LUZP1	leucine zipper protein 1	Multiple_Complex
TC1500008554.hg.1	8.71	7.18	2.88	0.001	0.0429	LRRK1	leucine-rich repeat kinase 1	Multiple_Complex
TC2200009196.hg.1	8.38	6.35	4.09	0.0004	0.0223	LZTR1	leucine-zipper-like transcription regulator 1	Multiple_Complex
TC1900008860.hg.1	14.27	11.86	5.32	1.66e-06	0.0005	LENG8	leukocyte receptor cluster (LRC) member 8	Multiple_Complex
TC1200011599.hg.1	13.74	14.97	-2.34	0.0011	0.0458	LTA4H	leukotriene A4 hydrolase	Multiple_Complex
TC0300006520.hg.1	7.14	5.2	3.85	0.0004	0.0235	LMCD1; LINC00312	LIM and cysteine-rich domains 1; long intergenic non-protein coding RNA 312	Multiple_Complex
TC0200008806.hg.1	9.88	8.07	3.51	0.0003	0.0193	LIMS1	LIM and senescent cell antigen-like domains 1	Multiple_Complex
TC1300009980.hg.1	8.37	9.92	-2.93	0.0003	0.019	LMO7	LIM domain 7	Multiple_Complex
TC1000011669.hg.1	10.17	8.13	4.12	2.91e-05	0.0042	LDB1	LIM domain binding 1	Multiple_Complex
TC0300009815.hg.1	10.94	13.29	-5.09	5.72e-06	0.0013	LPP	LIM domain containing preferred translocation partner in lipoma	Multiple_Complex
TC0100015596.hg.1	10.67	5.86	27.95	2.19e-09	4.01e-06	LIX1L	limb and CNS expressed 1 like	Multiple_Complex
TC0200016506.hg.1	8.66	7.14	2.88	0.0009	0.0404	LIMS3-LOC440895	LIMS3-LOC440895 readthrough	NonCoding
TC0300013417.hg.1	5.62	10.81	-36.45	1.12e-08	1.24e-05	LIPH	lipase, member H	Multiple_Complex
TC0900008847.hg.1	4.18	18.04	-14940.4	2.17e-14	2.94e-09	LCN2	lipocalin 2	Multiple_Complex
TC1300008668.hg.1	9.37	6.51	7.3	8.21e-06	0.0017	LHFP	lipoma HMGIC fusion partner	Multiple_Complex
TC0500011225.hg.1	10.5	8.66	3.59	0.0002	0.0162	LHFPL2	lipoma HMGIC fusion partner-like 2	Multiple_Complex
TC0X00008235.hg.1	8.78	10.6	-3.53	0.0005	0.0287	LONRF3	LON peptidase N-terminal domain and ring finger 3	Multiple_Complex
TC0100007267.hg.1	10.68	9.29	2.62	0.0012	0.0463	LINC00339	long intergenic non-protein coding RNA 339	NonCoding
TC0400008776.hg.1	5.6	6.95	-2.54	0.001	0.0435	LINC00500; RP11-310A13.1	long intergenic non-protein coding RNA 500 [Source:HGNC Symbol;Acc:HGNC:43437]; novel transcript	NonCoding
TC1700012466.hg.1	9.59	11.37	-3.43	7.89e-05	0.0081	LINC00673; LINC00511	long intergenic non-protein coding RNA 673; long intergenic non-protein coding RNA 511	Multiple_Complex
TC0300007667.hg.1	6.62	7.98	-2.57	0.0009	0.0393	LINC00698	long intergenic non-protein coding RNA 698	NonCoding
TC1000007382.hg.1	9.47	8.03	2.71	0.0007	0.0342	LINC00839	long intergenic non-protein coding RNA 839	Multiple_Complex
TC1500010903.hg.1	5.17	6.56	-2.62	0.0008	0.0368	LINC00927	long intergenic non-protein coding RNA 927	NonCoding
TC0700011100.hg.1	4.83	7.65	-7.1	1.16e-06	0.0004	LINC01446	long intergenic non-protein coding RNA 1446	NonCoding
TC2100006655.hg.1	4.25	6.43	-4.54	4.45e-06	0.0011	LINC01549	long intergenic non-protein coding RNA 1549	Multiple_Complex
TC1500010787.hg.1	13.1	14.4	-2.46	0.0005	0.026	LINC01578	long intergenic non-protein coding RNA 1578	NonCoding
TC1900007012.hg.1	6.98	9.04	-4.19	0.0001	0.01	LDLR; MIR6886	low density lipoprotein receptor; microRNA 6886	Multiple_Complex
TC1900007795.hg.1	11.16	9.13	4.09	4.44e-05	0.0054	LSM14A	LSM14A mRNA processing body assembly factor	Multiple_Complex
TC1600008932.hg.1	7.72	6.4	2.5	0.0011	0.0447	LUC7L	LUC7-like	Multiple_Complex
TC0200009626.hg.1	8.25	6.46	3.44	6.46e-05	0.007	LYPD6	LY6/PLAUR domain containing 6	Multiple_Complex
TC0800012371.hg.1	9.05	10.44	-2.62	0.0006	0.0304	LY6E	lymphocyte antigen 6 complex, locus E	Multiple_Complex
TC1300008840.hg.1	5.3	12.32	-129.56	7.77e-10	1.73e-06	LCP1	lymphocyte cytosolic protein 1 (L-plastin)	Multiple_Complex
TC0500008602.hg.1	9.27	10.59	-2.5	0.0008	0.0381	LYRM7	LYR motif containing 7	Multiple_Complex
TC0100007303.hg.1	11.97	10.18	3.47	0.0003	0.0175	KDM1A; MIR3115	lysine (K)-specific demethylase 1A; microRNA 3115	Multiple_Complex
TC0600007103.hg.1	11.41	9.06	5.1	5.68e-06	0.0013	KDM1B	lysine (K)-specific demethylase 1B	Multiple_Complex
TC1900007878.hg.1	10.11	7.85	4.77	5.2e-05	0.0061	KMT2B	lysine (K)-specific methyltransferase 2B	Multiple_Complex
TC0900011192.hg.1	8.03	5.95	4.21	0.0011	0.0438	LPAR1	lysophosphatidic acid receptor 1	Multiple_Complex
TC0100014766.hg.1	7.95	6.26	3.22	0.0011	0.0447	LPAR3	lysophosphatidic acid receptor 3	Multiple_Complex
TC0500009863.hg.1	7.31	8.96	-3.15	0.0004	0.0253	LPCAT1	lysophosphatidylcholine acyltransferase 1	Multiple_Complex
TC0100017223.hg.1	6.86	8.95	-4.27	0.0007	0.0328	LPGAT1	lysophosphatidylglycerol acyltransferase 1	Multiple_Complex
TC0200011889.hg.1	17.96	16.71	2.38	0.0008	0.0378	LAPTM4A	lysosomal protein transmembrane 4 alpha	Multiple_Complex
TC0X00010671.hg.1	16.1	14.58	2.87	0.0002	0.0146	LAMP2	lysosomal-associated membrane protein 2	Multiple_Complex
TC0300013336.hg.1	5.45	6.79	-2.54	0.0008	0.0354	LAMP3	lysosomal-associated membrane protein 3	Multiple_Complex
TC0500011852.hg.1	9.37	7.51	3.64	0.0002	0.0149	LOX	lysyl oxidase	Multiple_Complex
TC0100012889.hg.1	10.84	8.57	4.83	3.15e-06	0.0008	MAD2L2	MAD2 mitotic arrest deficient-like 2 (yeast)	Multiple_Complex
TC0200010264.hg.1	8.79	10.18	-2.63	0.0013	0.0488	MFSD6	major facilitator superfamily domain containing 6	Multiple_Complex
TC1900011844.hg.1	9.97	8.51	2.76	0.001	0.0413	MFSD12	major facilitator superfamily domain containing 12	Multiple_Complex
TC0600007480.hg.1	10.68	12.99	-4.95	3.16e-06	0.0008	HLA-F	major histocompatibility complex, class I, F	Multiple_Complex
TC0600014277.hg.1	6.06	9.31	-9.53	4.12e-07	0.0002	HLA-DMA	major histocompatibility complex, class II, DM alpha	Multiple_Complex
TC0600011491.hg.1	4.37	5.82	-2.73	0.0003	0.0191	HLA-DRB5	major histocompatibility complex, class II, DR beta 5	Multiple_Complex
TC0300006631.hg.1	8.82	7.39	2.7	0.0002	0.0161	MKRN2	makorin ring finger protein 2	Multiple_Complex
TC0800008663.hg.1	5.52	16.3	-1759.32	2.59e-13	7.34e-09	MAL2	mal, T-cell differentiation protein 2 (gene/pseudogene)	Multiple_Complex
TC0200013861.hg.1	6.83	9.7	-7.31	4.13e-05	0.0052	MALL	mal, T-cell differentiation protein-like	Multiple_Complex
TC1700008539.hg.1	10.34	8.52	3.53	0.0004	0.0243	MRC2	mannose receptor, C type 2	Multiple_Complex
TC0900009260.hg.1	8.51	6.62	3.7	0.0006	0.0294	MAN1B1	mannosidase, alpha, class 1B, member 1	Multiple_Complex
TC1500008341.hg.1	5.48	4.03	2.73	0.0006	0.0307	MAN2A2	mannosidase, alpha, class 2A, member 2	Multiple_Complex
TC0500007676.hg.1	11.08	13.04	-3.9	7.83e-05	0.008	MARVELD2	MARVEL domain containing 2	Multiple_Complex
TC1700008598.hg.1	8.17	10.97	-6.96	1.14e-06	0.0004	MILR1	mast cell immunoglobulin-like receptor 1	Multiple_Complex
TC0800008324.hg.1	14.43	6.18	304.23	6.17e-12	5.98e-08	MATN2	matrilin 2	Multiple_Complex
TC1100012123.hg.1	5.31	10.18	-29.35	9.64e-09	1.14e-05	MMP7	matrix metallopeptidase 7	Multiple_Complex
TC1100012137.hg.1	5.48	7.78	-4.94	2.51e-05	0.0038	MMP13	matrix metallopeptidase 13	Coding
TC2000007213.hg.1	8.42	6.78	3.13	8.25e-05	0.0083	MMP24	matrix metallopeptidase 24 (membrane-inserted)	Multiple_Complex
TC0500009987.hg.1	15.19	13.63	2.95	0.0003	0.0182	MED10	mediator complex subunit 10	Multiple_Complex
TC1100012520.hg.1	8.23	6.18	4.15	1.77e-05	0.0029	MCAM; MIR6756	melanoma cell adhesion molecule; microRNA 6756	Multiple_Complex
TC0200015670.hg.1	11.26	7.12	17.62	1.34e-07	8.1e-05	MARCH4	membrane associated ring finger 4	Multiple_Complex
TC0300009258.hg.1	10.18	6.97	9.23	2.77e-06	0.0008	MME	membrane metallo-endopeptidase	Multiple_Complex
TC0X00011223.hg.1	10.14	8.01	4.4	6.69e-05	0.0072	MPP1	membrane protein, palmitoylated 1	Multiple_Complex
TC1600009779.hg.1	7.57	6.18	2.62	0.001	0.0427	ARHGAP17	Memczak2013 ALT_ACCEPTOR, ALT_DONOR, coding, INTERNAL, intronic best transcript NM_001006634	NonCoding
TC0600011723.hg.1	5.48	3.72	3.38	0.0011	0.0456	BTBD9	Memczak2013 ALT_ACCEPTOR, ALT_DONOR, coding, INTERNAL, intronic best transcript NM_001099272	NonCoding
TC2200008346.hg.1	6.45	4.26	4.55	0.0001	0.0108	MN1	meningioma (disrupted in balanced translocation) 1	Multiple_Complex
TC0700008875.hg.1	13.99	15.54	-2.94	0.0005	0.026	MET	MET proto-oncogene, receptor tyrosine kinase	Multiple_Complex
TC1600007962.hg.1	11.91	10.39	2.88	0.0005	0.0274	MT1A	metallothionein 1A	Coding
TC1600007965.hg.1	10.88	8.2	6.44	9.18e-06	0.0018	MT1F	metallothionein 1F	Multiple_Complex
TC1600010421.hg.1	9.83	8.05	3.44	0.0002	0.0129	MT1G	metallothionein 1G	Coding
TC1600007966.hg.1	8.05	6.51	2.91	0.0003	0.0187	MT1H	metallothionein 1H	Multiple_Complex
TC1600011399.hg.1	10.79	8.99	3.48	0.0006	0.0304	MT1X	metallothionein 1X	Multiple_Complex
TC1600007957.hg.1	15.21	13.94	2.41	0.0008	0.0372	MT2A	metallothionein 2A	Multiple_Complex
TC0700013524.hg.1	4.57	11.31	-106.61	2.38e-09	4.3e-06	MACC1	metastasis associated in colon cancer 1	Multiple_Complex
TC0800008264.hg.1	5.62	7.13	-2.84	0.0007	0.0351	Metazoa_SRP	Metazoan signal recognition particle RNA [Source:RFAM;Acc:RF00017]	NonCoding
TC1200008028.hg.1	7.7	5.36	5.05	0.0003	0.0187	MSRB3	methionine sulfoxide reductase B3	Multiple_Complex
TC0200009966.hg.1	7.06	5.23	3.56	0.0006	0.0294	METAP1D	methionyl aminopeptidase type 1D (mitochondrial)	Multiple_Complex
TC0400008912.hg.1	9.87	7.82	4.15	1.96e-05	0.0031	MMAA	methylmalonic aciduria (cobalamin deficiency) cblA type	Multiple_Complex
TC0900012115.hg.1	10.72	12.1	-2.59	0.001	0.0415	MTAP	methylthioadenosine phosphorylase	Multiple_Complex
TC1200007626.hg.1	5.62	6.9	-2.42	0.001	0.0433	METTL7A	methyltransferase like 7A	Coding
TC1200007804.hg.1	5.15	7.27	-4.37	4.19e-05	0.0053	METTL7B	methyltransferase like 7B	Multiple_Complex
TC0200014899.hg.1	15.03	12.67	5.13	6.56e-06	0.0015	METTL8	methyltransferase like 8	Multiple_Complex
TC1500007009.hg.1	9.71	7.86	3.61	0.0003	0.021	MGA	MGA, MAX dimerization protein	Multiple_Complex
TC1200006661.hg.1	4.3	6.97	-6.4	3.3e-06	0.0009	MIR141	microRNA 141	Multiple_Complex
TC0500009284.hg.1	5.31	6.65	-2.53	0.0009	0.0409	MIR146A	microRNA 146a	Multiple_Complex
TC0X00011051.hg.1	4.43	6.34	-3.76	0.0002	0.0125	MIR509-3	microRNA 509-3	Precursor_microRNA
TC0600009537.hg.1	5.83	8.41	-5.99	2.61e-05	0.0039	MIR548A2	microRNA 548a-2	Precursor_microRNA
TC1700008695.hg.1	10.58	12.23	-3.12	0.0003	0.0182	MIR548AA2	microRNA 548aa-2	Precursor_microRNA
TC0500010837.hg.1	5.15	6.34	-2.29	0.0013	0.0488	MIR548AE2	microRNA 548ae-2	Precursor_microRNA
TC0800008665.hg.1	10.18	12.29	-4.31	3.81e-05	0.0049	MIR548AZ	microRNA 548az	Precursor_microRNA
TC0800011680.hg.1	5.13	6.67	-2.9	0.0011	0.0459	MIR548D1	microRNA 548d-1	Multiple_Complex
TC0700012940.hg.1	5.39	6.85	-2.75	0.0011	0.0458	MIR548F4	microRNA 548f-4	Precursor_microRNA
TC0600008354.hg.1	9.32	11.03	-3.29	0.0004	0.0232	MIR548U	microRNA 548u	Precursor_microRNA
TC1200011094.hg.1	7.7	9.24	-2.92	0.0005	0.0267	MIR548Z	microRNA 548z	Multiple_Complex
TC1100011938.hg.1	4.74	6.48	-3.34	0.001	0.0425	MIR1261	microRNA 1261	Precursor_microRNA
TC1500009172.hg.1	4.86	3.64	2.33	0.0013	0.0498	MIR4310	microRNA 4310	Precursor_microRNA
TC0200015897.hg.1	5.19	3.38	3.49	0.0008	0.0358	MIR4439	microRNA 4439	Precursor_microRNA
TC1200012060.hg.1	14.02	15.81	-3.45	0.0007	0.0333	MIR4472-2	microRNA 4472-2	Precursor_microRNA
TC1600007471.hg.1	6.84	8.09	-2.38	0.0013	0.0499	MIR4518	microRNA 4518	Precursor_microRNA
TC1800007847.hg.1	5.3	8.79	-11.22	3.73e-07	0.0002	MIR8078	microRNA 8078	Precursor_microRNA
TC0600014333.hg.1	8.04	5.69	5.09	3.13e-06	0.0008	MICAL1	microtubule associated monooxygenase, calponin and LIM domain containing 1	Multiple_Complex
TC0100017952.hg.1	7.84	6.17	3.18	0.0007	0.0328	MAP1LC3C	microtubule associated protein 1 light chain 3 gamma	Coding
TC0500007738.hg.1	14.71	11.69	8.14	8.61e-07	0.0003	MAP1B	microtubule associated protein 1B	Multiple_Complex
TC0300010999.hg.1	16.33	14.13	4.59	3.9e-06	0.001	MAP4	microtubule associated protein 4	Multiple_Complex
TC0100008139.hg.1	9.35	7.66	3.23	9.25e-05	0.009	MAST2	microtubule associated serine/threonine kinase 2	Multiple_Complex
TC0600013275.hg.1	6.18	7.77	-3.01	0.0002	0.0133	MAP7	microtubule-associated protein 7	Multiple_Complex
TC1700010584.hg.1	9.22	7.68	2.91	0.0005	0.0275	MIEN1	migration and invasion enhancer 1	Multiple_Complex
TC1500010369.hg.1	11.12	8.83	4.9	8.73e-06	0.0018	MFGE8	milk fat globule-EGF factor 8 protein	Multiple_Complex
TC0100011665.hg.1	5.74	7.32	-2.99	0.0003	0.0182	MARC1	mitochondrial amidoxime reducing component 1	Multiple_Complex
TC0800006860.hg.1	7	5.14	3.62	0.0002	0.0147	MICU3	mitochondrial calcium uptake family, member 3	Multiple_Complex
TC1300008338.hg.1	12.11	10.65	2.76	0.0005	0.0287	MIPEP	mitochondrial intermediate peptidase	Multiple_Complex
TC1900007319.hg.1	7.41	5.43	3.95	2.43e-05	0.0037	MRPL34	mitochondrial ribosomal protein L34	Multiple_Complex
TC0200016706.hg.1	13.92	12.59	2.53	0.0012	0.0473	MRPS5	mitochondrial ribosomal protein S5	Multiple_Complex
TC1900008036.hg.1	8.82	7.12	3.24	0.0004	0.0248	MRPS12	mitochondrial ribosomal protein S12	Multiple_Complex
TC0700013362.hg.1	15.02	17.28	-4.78	4.35e-06	0.0011	MRPS17	mitochondrial ribosomal protein S17	Multiple_Complex
TC0X00008245.hg.1	4.78	7	-4.66	0.0005	0.0287	MRPS17P9	mitochondrial ribosomal protein S17 pseudogene 9 [Source:HGNC Symbol;Acc:HGNC:29739]	Pseudogene
TC0100006875.hg.1	11.45	9.65	3.49	4.25e-05	0.0053	MFN2	mitofusin 2	Multiple_Complex
TC0900011533.hg.1	11.57	9.79	3.45	5.61e-05	0.0064	MAPKAP1	mitogen-activated protein kinase associated protein 1	Multiple_Complex
TC1000007176.hg.1	7.11	9.29	-4.52	0.0001	0.0095	MAP3K8	mitogen-activated protein kinase kinase kinase 8	Multiple_Complex
TC0300009731.hg.1	6.86	8.68	-3.54	0.0001	0.0121	MAP3K13	mitogen-activated protein kinase kinase kinase 13	Multiple_Complex
TC1700010879.hg.1	9.65	7.09	5.89	4.23e-06	0.001	MAP3K14	mitogen-activated protein kinase kinase kinase 14	Multiple_Complex
TC1400010261.hg.1	10.24	8.87	2.58	0.0013	0.0492	MOK	MOK protein kinase	Multiple_Complex
TC1700011181.hg.1	7.53	9.11	-2.99	0.0002	0.0146	MMD	monocyte to macrophage differentiation-associated	Multiple_Complex
TC0X00010880.hg.1	10.53	8.39	4.42	0.001	0.0436	MOSPD1	motile sperm domain containing 1	Multiple_Complex
TC1300006474.hg.1	9.95	7.81	4.4	0.0005	0.0285	MPHOSPH8	M-phase phosphoprotein 8	Multiple_Complex
TC0600007196.hg.1	6.85	5.52	2.51	0.0012	0.0481	MRS2	MRS2 magnesium transporter	Multiple_Complex
TC0400007480.hg.1	5.18	7.92	-6.68	8.47e-05	0.0084	MTCO3P39	MT-CO3 pseudogene 39 [Source:HGNC Symbol;Acc:HGNC:52142]	Multiple_Complex
TC0400010669.hg.1	4.18	5.87	-3.23	0.0007	0.0347	MTCO3P42	MT-CO3 pseudogene 42 [Source:HGNC Symbol;Acc:HGNC:52145]	Multiple_Complex
TC0100018499.hg.1	5.66	9.84	-18.07	2.19e-08	2.04e-05	MUC1	mucin 1, cell surface associated	Multiple_Complex
TC0300013665.hg.1	4.71	8.44	-13.26	6.66e-08	4.69e-05	MUC4	mucin 4, cell surface associated	Multiple_Complex
TC1100006509.hg.1	5.41	8.6	-9.12	4.71e-07	0.0002	MUC5B	mucin 5B, oligomeric mucus/gel-forming	Multiple_Complex
TC1900009559.hg.1	6.7	10.76	-16.64	5.96e-08	4.3e-05	MUC16	mucin 16, cell surface associated	Multiple_Complex
TC0500011483.hg.1	7.88	5.47	5.33	0.0002	0.0164	MCTP1	multiple C2 domains, transmembrane 1	Multiple_Complex
TC0900008776.hg.1	9.34	6.19	8.86	1.96e-07	0.0001	MVB12B	multivesicular body subunit 12B	Multiple_Complex
TC1200012159.hg.1	8.73	6.09	6.26	1.93e-06	0.0006	MSI1	musashi RNA binding protein 1	Multiple_Complex
TC0300008945.hg.1	5.23	3.54	3.23	0.0002	0.0161	MRAS	muscle RAS oncogene homolog	Multiple_Complex
TC0X00010837.hg.1	6.02	9	-7.85	1.69e-06	0.0005	MBNL3	muscleblind-like splicing regulator 3	Multiple_Complex
TC0700009174.hg.1	9.24	10.87	-3.09	0.0003	0.0176	MKLN1	muskelin 1, intracellular mediator containing kelch motifs	Multiple_Complex
TC0300007033.hg.1	12.78	11.24	2.9	0.0002	0.0156	MLH1	mutL homolog 1	Multiple_Complex
TC1100012474.hg.1	5.77	9.4	-12.37	3.69e-07	0.0002	MPZL2	myelin protein zero-like 2	Multiple_Complex
TC1100007819.hg.1	5.99	7.79	-3.47	5.12e-05	0.006	MYRF	myelin regulatory factor	Multiple_Complex
TC1900008824.hg.1	12.15	9.5	6.27	2.58e-06	0.0007	MYADM	myeloid-associated differentiation marker	Multiple_Complex
TC1000011445.hg.1	13.18	11.61	2.98	0.0001	0.011	MYOF	myoferlin	Multiple_Complex
TC1000007847.hg.1	6.59	4.25	5.07	0.0001	0.0116	MYPN	myopalladin	Multiple_Complex
TC1700006871.hg.1	5.64	7.29	-3.14	0.0006	0.0297	MYHAS	myosin heavy chain gene cluster antisense RNA	NonCoding
TC1700009376.hg.1	11.08	8.91	4.51	3.29e-05	0.0045	MYO1C	myosin IC	Multiple_Complex
TC1700010358.hg.1	7.58	9.67	-4.25	3.78e-05	0.0049	MYO1D	myosin ID	Multiple_Complex
TC1500009597.hg.1	11.78	10.12	3.17	0.0002	0.0127	MYO1E	myosin IE	Multiple_Complex
TC0300012212.hg.1	14.1	10.36	13.32	1.84e-08	1.82e-05	MYLK	myosin light chain kinase	Multiple_Complex
TC1500009457.hg.1	8.79	6.9	3.71	0.0002	0.016	MYO5A	myosin VA	Multiple_Complex
TC1800009290.hg.1	9.52	12.49	-7.85	7.56e-06	0.0016	MYO5B	myosin VB	Multiple_Complex
TC0900007365.hg.1	4.36	6.62	-4.78	1.32e-05	0.0024	MYO5BP2	myosin VB pseudogene 2 [Source:HGNC Symbol;Acc:HGNC:38496]	Pseudogene
TC2200008594.hg.1	15.76	12.67	8.5	4.64e-08	3.62e-05	MYH9	myosin, heavy chain 9, non-muscle	Multiple_Complex
TC2200007037.hg.1	9.97	8.49	2.79	0.0011	0.0448	MTMR3	myotubularin related protein 3	Multiple_Complex
TC0800006738.hg.1	7.33	5.21	4.34	0.0002	0.0144	MTMR9	myotubularin related protein 9	Multiple_Complex
TC1500008893.hg.1	9.33	7.5	3.54	5.79e-05	0.0065	MTMR10	myotubularin related protein 10	Multiple_Complex
TC0300012029.hg.1	14.94	16.49	-2.92	0.0002	0.0137	NAA50	N(alpha)-acetyltransferase 50, NatE catalytic subunit	Multiple_Complex
TC0300013186.hg.1	3.73	6.17	-5.45	0.0001	0.0113	NAALADL2-AS2	NAALADL2 antisense RNA 2	NonCoding
TC0300013904.hg.1	4.42	6.79	-5.16	0.0002	0.0138	NAALADL2	N-acetylated alpha-linked acidic dipeptidase-like 2	Multiple_Complex
TC0200016474.hg.1	12.57	10.61	3.87	4.98e-05	0.0059	NAGK	N-acetylglucosamine kinase	Multiple_Complex
TC1200011711.hg.1	11.25	9.67	2.98	0.0003	0.0187	GNPTAB	N-acetylglucosamine-1-phosphate transferase, alpha and beta subunits	Multiple_Complex
TC0100012496.hg.1	10.41	8.78	3.1	0.0004	0.0232	NADK	NAD kinase	Multiple_Complex
TC0600014055.hg.1	9.79	8.61	2.28	0.0013	0.0499	NQO2	NAD(P)H dehydrogenase, quinone 2	Multiple_Complex
TSUnmapped00000095.hg.1	11.32	9.97	2.55	0.0008	0.0374	NDUFA6	NADH dehydrogenase (ubiquinone) 1 alpha subcomplex, 6, 14kDa	Coding
TC1600009744.hg.1	12.68	14.19	-2.84	0.0003	0.0208	NDUFAB1	NADH dehydrogenase (ubiquinone) 1, alpha/beta subcomplex, 1, 8kDa	Multiple_Complex
TC0800012330.hg.1	9.53	7.9	3.1	0.0003	0.0213	NDUFAF6	NADH dehydrogenase (ubiquinone) complex I, assembly factor 6	NonCoding
TC1000009057.hg.1	6.3	4.45	3.62	0.0008	0.0358	NANOS1	nanos homolog 1 (Drosophila)	Coding
TC1900011196.hg.1	5.62	9.34	-13.12	2.39e-08	2.2e-05	NAPSA	napsin A aspartic peptidase	Multiple_Complex
TC1100006966.hg.1	9.09	7.32	3.41	3.31e-05	0.0045	NCR3LG1	natural killer cell cytotoxicity receptor 3 ligand 1	Multiple_Complex
TC0100015368.hg.1	8.96	6.27	6.45	7.75e-07	0.0003	NGF	nerve growth factor (beta polypeptide)	Coding
TC1200011591.hg.1	10.99	9.72	2.4	0.001	0.0431	NTN4	netrin 4	Multiple_Complex
TC1800007411.hg.1	16.53	14.77	3.39	8.64e-05	0.0086	NEDD4L	neural precursor cell expressed, developmentally down-regulated 4-like, E3 ubiquitin protein ligase	Multiple_Complex
TC0800007221.hg.1	14.14	10.82	9.93	6.73e-08	4.71e-05	NRG1	neuregulin 1	Multiple_Complex
TC2000006442.hg.1	8.53	7.22	2.48	0.001	0.0422	NRSN2	neurensin 2	Multiple_Complex
TC1300006861.hg.1	6.2	4.53	3.18	0.0001	0.0103	NBEA	neurobeachin	Multiple_Complex
TC2200007027.hg.1	11.9	8.86	8.19	2.16e-07	0.0001	NF2	neurofibromin 2 (merlin)	Multiple_Complex
TC0500007607.hg.1	9.09	6.5	6.01	0.0002	0.0128	NLN	neurolysin (metallopeptidase M3 family)	Multiple_Complex
TC0400010750.hg.1	6.52	8.78	-4.8	0.0002	0.0167	NMU	neuromedin U	Multiple_Complex
TC0500011705.hg.1	12.64	10.72	3.79	1.84e-05	0.003	NREP	neuronal regeneration related protein	Multiple_Complex
TC0100008807.hg.1	13.7	10.66	8.21	5.45e-06	0.0013	NEXN	nexilin (F actin binding protein)	Multiple_Complex
TC0300010544.hg.1	12.29	10.49	3.47	0.0001	0.0114	NGLY1	N-glycanase 1	Multiple_Complex
TC0700012182.hg.1	6.76	10.52	-13.49	1.84e-06	0.0006	NAMPT	nicotinamide phosphoribosyltransferase	Multiple_Complex
TC1000010341.hg.1	7.2	10.34	-8.79	8.21e-07	0.0003	NAMPTP1	nicotinamide phosphoribosyltransferase pseudogene 1 [Source:HGNC Symbol;Acc:HGNC:17633]	Pseudogene
TC1600007657.hg.1	9.06	12.2	-8.78	1.15e-06	0.0004	NAMPTP3	nicotinamide phosphoribosyltransferase pseudogene 3 [Source:HGNC Symbol;Acc:HGNC:51313]	Multiple_Complex
TC1800008285.hg.1	14.83	12.27	5.88	9.97e-07	0.0004	NPC1	Niemann-Pick disease, type C1	Multiple_Complex
TC1300009008.hg.1	9.18	6.84	5.05	1.52e-05	0.0027	NEK3	NIMA-related kinase 3	Multiple_Complex
TC2100007652.hg.1	6.51	7.87	-2.56	0.0009	0.0403	NEK4P1	NIMA-related kinase 4 pseudogene 1 [Source:HGNC Symbol;Acc:HGNC:39649]	Multiple_Complex
TC0300010557.hg.1	6	4.27	3.31	0.0002	0.0136	NEK10	NIMA-related kinase 10	Multiple_Complex
TC0100007365.hg.1	7.45	5.76	3.22	0.0004	0.0221	NIPAL3	NIPA-like domain containing 3	Multiple_Complex
TC0800011881.hg.1	6.41	8.05	-3.1	0.0002	0.0168	NDRG1	N-myc downstream regulated 1	Multiple_Complex
TC1700008028.hg.1	11.27	9.94	2.52	0.0008	0.036	NMT1	N-myristoyltransferase 1	Multiple_Complex
TC1000009880.hg.1	10.28	7.8	5.6	2.05e-05	0.0032	NMT2	N-myristoyltransferase 2	Multiple_Complex
TC1000011469.hg.1	8.12	6.35	3.4	0.0003	0.0184	NOC3L	NOC3-like DNA replication regulator	Multiple_Complex
TC1000012528.hg.1	8.39	6.79	3.02	0.0006	0.0307	NSUN6	NOP2/Sun domain family, member 6	Multiple_Complex
TC1700012054.hg.1	11.55	9.49	4.16	0.0001	0.01	NPLOC4	NPL4 homolog, ubiquitin recognition factor	Multiple_Complex
TC0100018168.hg.1	6.25	4.17	4.22	0.0008	0.0356	NPPA-AS1_2; NPPA-AS1	NPPA antisense RNA 1 conserved region 2 [Source:RFAM;Acc:RF02157]; Salzman2013 ANNOTATED, INTERNAL, ncRNA, OVERLAPTX, OVEXON best transcript NR_037806	NonCoding
TC1600009085.hg.1	11.26	9.95	2.48	0.0008	0.0379	NTHL1	nth-like DNA glycosylase 1	Multiple_Complex
TC1400009100.hg.1	10.38	9.12	2.39	0.001	0.0433	NEMF	nuclear export mediator factor	Multiple_Complex
TC0100008517.hg.1	4.93	8.05	-8.72	4.11e-06	0.001	NFIA	nuclear factor I/A	Multiple_Complex
TC1400008940.hg.1	8	10.06	-4.16	0.0003	0.0213	NFKBIA	nuclear factor of kappa light polypeptide gene enhancer in B-cells inhibitor, alpha	Multiple_Complex
TC0300013855.hg.1	12.79	15.38	-6	1.19e-05	0.0022	NFKBIZ	nuclear factor of kappa light polypeptide gene enhancer in B-cells inhibitor, zeta	Multiple_Complex
TC1600009865.hg.1	9.37	6.84	5.78	4.87e-06	0.0012	NUPR1	nuclear protein 1, transcriptional regulator	Multiple_Complex
TC0200007067.hg.1	14.23	11.96	4.83	1.91e-05	0.0031	NRBP1	nuclear receptor binding protein 1	Multiple_Complex
TC0600009364.hg.1	7.25	10.91	-12.61	1.47e-07	8.6e-05	NCOA7	nuclear receptor coactivator 7	Multiple_Complex
TC1100010054.hg.1	8.27	6.49	3.42	0.0006	0.0307	NRIP3	nuclear receptor interacting protein 3	Multiple_Complex
TC0300006847.hg.1	11.02	8.98	4.1	0.0009	0.0408	NR1D2	nuclear receptor subfamily 1, group D, member 2	Multiple_Complex
TC1500008442.hg.1	13.39	10.82	5.96	9.05e-07	0.0003	NR2F2	nuclear receptor subfamily 2, group F, member 2	Multiple_Complex
TC0100011129.hg.1	5.75	9	-9.46	1.45e-07	8.53e-05	NR5A2	nuclear receptor subfamily 5, group A, member 2	Multiple_Complex
TC0X00008097.hg.1	8.75	10.26	-2.86	0.0006	0.0299	NXT2	nuclear transport factor 2-like export factor 2	Coding
TC0200016582.hg.1	14.56	12.89	3.19	9.81e-05	0.0093	NABP1	nucleic acid binding protein 1	Multiple_Complex
TC1100012976.hg.1	11.65	9.84	3.51	6.38e-05	0.007	NUCB2	nucleobindin 2	Multiple_Complex
TC0100012687.hg.1	12.25	10.84	2.67	0.0005	0.0267	NOL9	nucleolar protein 9	Multiple_Complex
TC0500010515.hg.1	12.39	11.11	2.43	0.0009	0.0402	NUP155	nucleoporin 155kDa	Multiple_Complex
TC1700009333.hg.1	11.41	7.85	11.83	2.57e-05	0.0038	NXN	nucleoredoxin	Multiple_Complex
TC0100007489.hg.1	12.24	9.74	5.67	9.19e-07	0.0003	NUDC	nudC nuclear distribution protein	Multiple_Complex
TC1900007754.hg.1	11.2	8.95	4.77	2.78e-05	0.004	NUDT19	nudix hydrolase 19	Multiple_Complex
TC1900010715.hg.1	7.87	6.29	3	0.0007	0.0334	NUMBL	numb homolog (Drosophila)-like	Multiple_Complex
TC0900008740.hg.1	8.22	6.3	3.78	9.58e-05	0.0091	OLFML2A	olfactomedin like 2A	Coding
TC1100010928.hg.1	4.39	5.84	-2.75	0.0006	0.0319	OR1S2	olfactory receptor, family 1, subfamily S, member 2	Coding
TC0100012351.hg.1	4.43	6.27	-3.58	0.0005	0.0274	OR2M3	olfactory receptor, family 2, subfamily M, member 3	Coding
TC1100007602.hg.1	5.4	7.87	-5.57	0.0001	0.0099	OR4C6	olfactory receptor, family 4, subfamily C, member 6	Coding
TC1100007603.hg.1	5.07	7.54	-5.56	5.68e-05	0.0065	OR4V1P	olfactory receptor, family 4, subfamily V, member 1 pseudogene	Multiple_Complex
TC1200007791.hg.1	5.29	7.71	-5.33	1.31e-05	0.0024	OR6C73P	olfactory receptor, family 6, subfamily C, member 73 pseudogene	Multiple_Complex
TC1100011356.hg.1	5.48	6.94	-2.77	0.0005	0.0275	OR7E11P	olfactory receptor, family 7, subfamily E, member 11 pseudogene	Pseudogene
TC0200016554.hg.1	5.68	7.36	-3.21	0.0003	0.0211	OR7E28P	olfactory receptor, family 7, subfamily E, member 28 pseudogene	Multiple_Complex
TC0300012412.hg.1	6.4	7.63	-2.35	0.001	0.0423	OR7E129P	olfactory receptor, family 7, subfamily E, member 129 pseudogene	Pseudogene
TC0X00009929.hg.1	9.75	6.73	8.12	1.05e-07	6.82e-05	OPHN1	oligophrenin 1	Multiple_Complex
TC0500007201.hg.1	9.49	11.43	-3.82	0.0002	0.0133	OSMR	oncostatin M receptor	Multiple_Complex
TC0600008486.hg.1	10.33	12.11	-3.42	0.0004	0.0248	OGFRL1	opioid growth factor receptor-like 1	Multiple_Complex
TC0200015214.hg.1	7.79	6.21	2.99	0.0005	0.0265	OSGEPL1	O-sialoglycoprotein endopeptidase-like 1	Multiple_Complex
TC1000007020.hg.1	7.86	6.24	3.07	0.0001	0.0101	OTUD1	OTU deubiquitinase 1	Coding
TC0200016571.hg.1	8.75	5.31	10.84	2.11e-07	0.0001	OSBPL6	oxysterol binding protein-like 6	Multiple_Complex
TC0300010033.hg.1	10.71	9.11	3.04	0.0004	0.0225	PAK2	p21 protein (Cdc42/Rac)-activated kinase 2	Multiple_Complex
TC1100010456.hg.1	5.97	3.97	4.02	0.0001	0.0122	PAX6	paired box 6	Multiple_Complex
TC0400011600.hg.1	6.95	5.47	2.79	0.0011	0.0443	PITX2	paired-like homeodomain 2	Multiple_Complex
TC0600006926.hg.1	11.24	9.35	3.72	0.0003	0.0176	PAK1IP1	PAK1 interacting protein 1	Multiple_Complex
TC0400009258.hg.1	13.46	11.57	3.7	4.33e-05	0.0053	PALLD	palladin, cytoskeletal associated protein	Multiple_Complex
TC1400007632.hg.1	10.19	7	9.16	5.88e-07	0.0002	PAPLN	papilin, proteoglycan-like sulfated glycoprotein	Multiple_Complex
TC0200010536.hg.1	6.63	4.09	5.81	6.38e-06	0.0014	PARD3B	par-3 family cell polarity regulator beta	Multiple_Complex
TC1400009668.hg.1	12.26	10.22	4.1	8.36e-06	0.0017	PNMA1	paraneoplastic Ma antigen 1	Coding
TC0700011834.hg.1	4.72	6.21	-2.81	0.001	0.0412	PON3	paraoxonase 3	Multiple_Complex
TC0300007273.hg.1	4.68	3.36	2.5	0.0007	0.0338	PTH1R	parathyroid hormone 1 receptor	Multiple_Complex
TC0100006729.hg.1	17.97	16.27	3.24	7.76e-05	0.008	PARK7	parkinson protein 7	Multiple_Complex
TC2200009281.hg.1	7.38	5.73	3.14	8.48e-05	0.0084	PNPLA3	patatin-like phospholipase domain containing 3	Multiple_Complex
TC0700008367.hg.1	9.52	5.72	13.97	1.09e-08	1.23e-05	PEG10	paternally expressed 10	Multiple_Complex
TC1000011485.hg.1	11.84	9.72	4.37	3.7e-05	0.0049	PDLIM1	PDZ and LIM domain 1	Multiple_Complex
TC0100014081.hg.1	5.65	15.33	-825.1	4.61e-12	5.22e-08	PDZK1IP1	PDZK1 interacting protein 1	Multiple_Complex
TC1400010612.hg.1	13.89	11.86	4.08	1.18e-05	0.0022	PCNXL4	pecanex-like 4 (Drosophila)	Multiple_Complex
TC1900010391.hg.1	12.21	8.71	11.36	2.97e-07	0.0001	PEPD	peptidase D	Multiple_Complex
TC2000007479.hg.1	4.88	11.52	-99.19	3.1e-10	8.6e-07	PI3	peptidase inhibitor 3, skin-derived	Multiple_Complex
TC2000008469.hg.1	4.69	6.48	-3.46	0.001	0.0412	PPIAP17	peptidylprolyl isomerase A (cyclophilin A) pseudogene 17	Pseudogene
TC0400012252.hg.1	12.06	10.51	2.93	0.0004	0.0225	PPID	peptidylprolyl isomerase D	Multiple_Complex
TC0500007604.hg.1	10.66	9.1	2.95	0.0006	0.0316	PPWD1	peptidylprolyl isomerase domain and WD repeat containing 1	Multiple_Complex
TC1700009850.hg.1	11.88	8.48	10.51	2.55e-07	0.0001	PMP22	peripheral myelin protein 22	Multiple_Complex
TC1700010436.hg.1	8.87	7.03	3.58	0.0002	0.0164	PEX12	peroxisomal biogenesis factor 12	Coding
TC0400010242.hg.1	7.57	5.75	3.53	0.0001	0.0099	PPARGC1A	peroxisome proliferator-activated receptor gamma, coactivator 1 alpha	Multiple_Complex
TC0300007479.hg.1	7.23	4.99	4.72	4.39e-05	0.0054	PHF7	PHD finger protein 7	Multiple_Complex
TC0600014374.hg.1	11.55	9.85	3.25	0.0001	0.0118	PHF10	PHD finger protein 10	Multiple_Complex
TC0200008617.hg.1	12.14	10.3	3.59	0.0002	0.0162	PDCL3	phosducin like 3	Coding
TC0100007556.hg.1	11.6	10.2	2.64	0.0007	0.0347	PHACTR4	phosphatase and actin regulator 4	Multiple_Complex
TC1700012079.hg.1	9.13	6.55	6	2.16e-06	0.0006	PCYT2	phosphate cytidylyltransferase 2, ethanolamine	Multiple_Complex
TC1800008862.hg.1	11.23	9.33	3.72	2.65e-05	0.0039	PIGN	phosphatidylinositol glycan anchor biosynthesis class N	Multiple_Complex
TC0100006787.hg.1	7.7	5.87	3.56	0.0011	0.0446	PIK3CD	phosphatidylinositol-4,5-bisphosphate 3-kinase, catalytic subunit delta	Multiple_Complex
TC1200012258.hg.1	7.34	5.75	3	0.0007	0.0324	PITPNM2	phosphatidylinositol transfer protein, membrane-associated 2	Multiple_Complex
TC2200008487.hg.1	9.69	7.31	5.19	5.32e-06	0.0012	PISD; MIR7109	phosphatidylserine decarboxylase; microRNA 7109	Multiple_Complex
TC0700010671.hg.1	7.4	5.57	3.54	0.0004	0.0223	PDE1C	phosphodiesterase 1C, calmodulin-dependent 70kDa	Multiple_Complex
TC0400011712.hg.1	9.46	6.12	10.12	2.63e-06	0.0007	PDE5A	phosphodiesterase 5A, cGMP-specific	Multiple_Complex
TC0100008591.hg.1	12.75	14.27	-2.86	0.0001	0.0106	PGM1	phosphoglucomutase 1	Multiple_Complex
TC0X00007709.hg.1	12.91	14.59	-3.22	0.0001	0.0099	PGK1	phosphoglycerate kinase 1	Multiple_Complex
TC0X00009542.hg.1	7.67	9.68	-4.05	5.56e-05	0.0064	PGAM1P7	phosphoglycerate mutase 1 pseudogene 7 [Source:HGNC Symbol;Acc:HGNC:42454]	Multiple_Complex
TC1200010006.hg.1	9.43	7.26	4.5	0.0002	0.0166	PLBD1	phospholipase B domain containing 1	Multiple_Complex
TC1500009089.hg.1	5.54	6.87	-2.51	0.0007	0.0332	PLCB2	phospholipase C, beta 2	Multiple_Complex
TC2000006674.hg.1	8.57	5.38	9.11	6.52e-06	0.0015	PLCB4	phospholipase C, beta 4	Multiple_Complex
TC1000008495.hg.1	9.65	5.93	13.19	3.11e-07	0.0001	PLCE1	phospholipase C, epsilon 1	Multiple_Complex
TC0300014073.hg.1	6.27	8.64	-5.15	6.33e-05	0.007	PLCH1	phospholipase C, eta 1	Multiple_Complex
TC2000007386.hg.1	9.28	7.89	2.62	0.001	0.0435	PLCG1; RPL23AP81	phospholipase C, gamma 1; ribosomal protein L23a pseudogene 81	Multiple_Complex
TC1900008103.hg.1	12.05	9.88	4.51	2.78e-05	0.004	PLD3	phospholipase D family, member 3	Multiple_Complex
TC1900009076.hg.1	8.14	10.59	-5.45	2.35e-05	0.0036	PLPP2	phospholipid phosphatase 2	Multiple_Complex
TC1000009104.hg.1	11.08	5.1	63.07	1.9e-09	3.58e-06	PLPP4	phospholipid phosphatase 4	Multiple_Complex
TC0300012728.hg.1	8.07	10.9	-7.09	2.3e-05	0.0035	PLSCR1	phospholipid scramblase 1	Multiple_Complex
TC2200008831.hg.1	9.58	7.6	3.97	2.41e-05	0.0037	PMM1	phosphomannomutase 1	Multiple_Complex
TC1600011350.hg.1	5.57	6.96	-2.63	0.0005	0.0289	PMM2	phosphomannomutase 2	Multiple_Complex
TC0X00008073.hg.1	16.9	14.93	3.91	1.61e-05	0.0028	PRPS1	phosphoribosyl pyrophosphate synthetase 1	Multiple_Complex
TC1700006804.hg.1	12.56	11.25	2.48	0.0009	0.0409	PFAS	phosphoribosylformylglycinamidine synthase	Multiple_Complex
TC1000009589.hg.1	10.51	8.62	3.69	7e-05	0.0075	PITRM1	pitrilysin metallopeptidase 1	Multiple_Complex
TC0400011192.hg.1	15.6	5.47	1119.94	2.01e-13	7.34e-09	PLAC8	placenta specific 8	Multiple_Complex
TC0300009033.hg.1	8.24	10.03	-3.45	0.0013	0.0494	PLS1	plastin 1	Multiple_Complex
TC0400012222.hg.1	9.16	6.74	5.35	0.0002	0.0168	PDGFC	platelet derived growth factor C	Multiple_Complex
TC0100013471.hg.1	5.76	7.45	-3.23	0.001	0.0423	PTAFR	platelet-activating factor receptor	Multiple_Complex
TC0700009977.hg.1	6.95	5.58	2.58	0.0009	0.0399	PDGFA	platelet-derived growth factor alpha polypeptide	Multiple_Complex
TC1400009481.hg.1	7.57	9.55	-3.95	0.0004	0.0234	PLEK2	pleckstrin 2	Multiple_Complex
TC1100010216.hg.1	9.05	6.8	4.74	5.77e-05	0.0065	PLEKHA7	pleckstrin homology domain containing, family A member 7	Multiple_Complex
TC1900007679.hg.1	8.03	6.59	2.72	0.0005	0.0287	PLEKHF1	pleckstrin homology domain containing, family F (with FYVE domain) member 1	Coding
TC0500006435.hg.1	7.51	5.99	2.87	0.0013	0.0499	PLEKHG4B	pleckstrin homology domain containing, family G (with RhoGef domain) member 4B	Multiple_Complex
TC0100006994.hg.1	10.26	8.92	2.53	0.001	0.0435	PLEKHM2	pleckstrin homology domain containing, family M (with RUN domain) member 2	Multiple_Complex
TC0100018288.hg.1	8.84	6.99	3.61	0.0005	0.0262	PLEKHO1	pleckstrin homology domain containing, family O member 1	Multiple_Complex
TC1000008955.hg.1	4.89	6.43	-2.9	0.001	0.0413	PLEKHS1	pleckstrin homology domain containing, family S member 1	Coding
TC1200011310.hg.1	9.19	11.84	-6.26	4.27e-07	0.0002	PHLDA1	pleckstrin homology-like domain, family A, member 1	Multiple_Complex
TC1100009212.hg.1	9.42	7.34	4.21	1.81e-05	0.003	PHLDB1; MIR6716	pleckstrin homology-like domain, family B, member 1; microRNA 6716	Multiple_Complex
TC0300008324.hg.1	11.59	9.38	4.63	1.84e-05	0.003	PHLDB2; PLCXD2	pleckstrin homology-like domain, family B, member 2; phosphatidylinositol-specific phospholipase C, X domain containing 2	Multiple_Complex
TC0600013431.hg.1	5.29	7.72	-5.38	8.53e-05	0.0085	PLAGL1; HYMAI	pleiomorphic adenoma gene-like 1; hydatidiform mole associated and imprinted (non-protein coding)	Multiple_Complex
TC0200010255.hg.1	9.95	8.54	2.66	0.0005	0.0268	PMS1	PMS1 homolog 1, mismatch repair system component	Multiple_Complex
TC0700012636.hg.1	8.17	6.02	4.43	1.98e-05	0.0032	PODXL	podocalyxin-like	Multiple_Complex
TC0300008316.hg.1	11.22	8.99	4.68	3.48e-05	0.0047	PVRL3	poliovirus receptor-related 3	Multiple_Complex
TC0500010835.hg.1	14.95	10.25	26.11	5.69e-09	7.79e-06	PLK2	polo-like kinase 2	Multiple_Complex
TC2000007474.hg.1	9.69	8.37	2.5	0.0008	0.0358	PABPC1L	poly(A) binding protein, cytoplasmic 1-like	Multiple_Complex
TC0100013796.hg.1	13.1	10.48	6.16	2.7e-06	0.0008	PABPC4	poly(A) binding protein, cytoplasmic 4 (inducible form)	Multiple_Complex
TC1500010888.hg.1	5.89	8.68	-6.89	6.03e-07	0.0002	PARP6	poly(ADP-ribose) polymerase family member 6	Multiple_Complex
TC0300012191.hg.1	9.83	11.29	-2.75	0.0003	0.0184	PARP9	poly(ADP-ribose) polymerase family member 9	Multiple_Complex
TC1200012739.hg.1	7.16	4.93	4.7	0.0002	0.0154	PARP11	poly(ADP-ribose) polymerase family member 11	Multiple_Complex
TC1700011448.hg.1	10.95	8.88	4.17	1.95e-05	0.0031	POLG2	polymerase (DNA directed), gamma 2, accessory subunit	Multiple_Complex
TC1100013071.hg.1	9.56	11.06	-2.83	0.0002	0.0167	POLD3	polymerase (DNA-directed), delta 3, accessory subunit	Multiple_Complex
TC0200016702.hg.1	12.12	10.29	3.57	6.35e-05	0.007	POLR1A	polymerase (RNA) I polypeptide A	Multiple_Complex
TC0300009706.hg.1	13.68	14.88	-2.29	0.0012	0.0477	POLR2H	polymerase (RNA) II (DNA directed) polypeptide H	Multiple_Complex
TC1900010511.hg.1	11.01	9.09	3.79	0.0002	0.0155	POLR2I	polymerase (RNA) II (DNA directed) polypeptide I, 14.5kDa	Multiple_Complex
TC1900009100.hg.1	11.86	10	3.63	1.81e-05	0.003	POLRMT	polymerase (RNA) mitochondrial (DNA directed)	Multiple_Complex
TC1700010723.hg.1	9.51	6.57	7.68	5.33e-07	0.0002	PTRF	polymerase I and transcript release factor	Multiple_Complex
TC0100017113.hg.1	5.4	7.5	-4.3	8e-05	0.0082	PIGR	polymeric immunoglobulin receptor	Multiple_Complex
TC0200014809.hg.1	5.87	8.96	-8.55	5.59e-06	0.0013	GALNT3	polypeptide N-acetylgalactosaminyltransferase 3	Multiple_Complex
TC0900008197.hg.1	8.86	10.67	-3.5	4.49e-05	0.0054	GALNT12	polypeptide N-acetylgalactosaminyltransferase 12	Multiple_Complex
TC0200009700.hg.1	6.03	4.16	3.67	0.0002	0.0132	GALNT13	polypeptide N-acetylgalactosaminyltransferase 13	Multiple_Complex
TC0600012709.hg.1	12.34	9.55	6.89	1.97e-06	0.0006	POPDC3	popeye domain containing 3	Multiple_Complex
TC1200008165.hg.1	8.57	7.06	2.85	0.0006	0.0307	KCNMB4	potassium channel subfamily M regulatory beta subunit 4	Multiple_Complex
TC1900007787.hg.1	7.23	5.21	4.05	1.77e-05	0.0029	KCTD15	potassium channel tetramerization domain containing 15	Multiple_Complex
TC0100012006.hg.1	7.9	9.94	-4.1	4.21e-05	0.0053	KCNK1	potassium channel, two pore domain subfamily K, member 1	Multiple_Complex
TC0600011733.hg.1	5.3	6.56	-2.39	0.0008	0.0356	KCNK5	potassium channel, two pore domain subfamily K, member 5	Multiple_Complex
TC0100017193.hg.1	7.83	5.07	6.76	1.92e-06	0.0006	KCNH1	potassium channel, voltage gated eag related subfamily H, member 1	Multiple_Complex
TC0800011855.hg.1	6.34	10.8	-21.95	1.27e-07	7.76e-05	KCNQ3	potassium channel, voltage gated KQT-like subfamily Q, member 3	Multiple_Complex
TC0600008509.hg.1	12.18	9.81	5.16	6.35e-06	0.0014	KCNQ5	potassium channel, voltage gated KQT-like subfamily Q, member 5	Multiple_Complex
TC0200006715.hg.1	7.74	6.04	3.24	0.0001	0.0114	PQLC3	PQ loop repeat containing 3	Multiple_Complex
TC0900008763.hg.1	9.88	6.77	8.62	5.82e-07	0.0002	PBX3	pre-B-cell leukemia homeobox 3	Multiple_Complex
TC1900010833.hg.1	8.28	6.57	3.27	0.0005	0.0265	PSG5	pregnancy specific beta-1-glycoprotein 5	Multiple_Complex
TC1000012429.hg.1	7.89	6.44	2.73	0.0002	0.0155	PRPF18	pre-mRNA processing factor 18	Multiple_Complex
TC1900008832.hg.1	15.37	12.36	8.04	2.39e-07	0.0001	PRPF31	pre-mRNA processing factor 31	Multiple_Complex
TC1900011713.hg.1	14.52	13.15	2.6	0.0007	0.0349	PSENEN	presenilin enhancer gamma secretase subunit	Multiple_Complex
TC1000010654.hg.1	6.81	4.77	4.13	0.0007	0.0344	PRKG1-AS1	PRKG1 antisense RNA 1	NonCoding
TC0300012718.hg.1	11.87	14.11	-4.74	0.0002	0.0127	PLOD2	procollagen-lysine, 2-oxoglutarate 5-dioxygenase 2	Multiple_Complex
TC0400011823.hg.1	13.96	12.37	3.01	0.0003	0.0179	PGRMC2	progesterone receptor membrane component 2	Multiple_Complex
TC0400011130.hg.1	9.09	7.76	2.52	0.0013	0.0491	PAQR3	progestin and adipoQ receptor family member III	Multiple_Complex
TC1900011708.hg.1	13.32	11.9	2.68	0.0004	0.0224	PDCD2L	programmed cell death 2-like	Multiple_Complex
TC2200007953.hg.1	7.93	10.66	-6.63	3.25e-06	0.0009	PRODH	proline dehydrogenase (oxidase) 1	Multiple_Complex
TC1100007301.hg.1	6.15	4.51	3.12	0.0007	0.0329	PRR5L	proline rich 5 like	Multiple_Complex
TC0X00011278.hg.1	5.7	7.29	-3	0.0011	0.044	PRRG1	proline rich Gla (G-carboxyglutamic acid) 1	Multiple_Complex
TC1100007216.hg.1	8.65	13.13	-22.24	2.59e-09	4.51e-06	PRRG4	proline rich Gla (G-carboxyglutamic acid) 4 (transmembrane)	Multiple_Complex
TC0100013897.hg.1	12.36	10.16	4.6	3.59e-06	0.0009	P3H1	prolyl 3-hydroxylase 1	Multiple_Complex
TC0300013513.hg.1	14.13	9.83	19.77	1.79e-09	3.43e-06	P3H2	prolyl 3-hydroxylase 2	Multiple_Complex
TC1200011722.hg.1	4.51	7.05	-5.82	1.05e-05	0.002	PMCH	pro-melanin-concentrating hormone	Coding
TC0200008462.hg.1	4.94	7.55	-6.11	3.13e-06	0.0008	PROM2	prominin 2	Multiple_Complex
TC1500010660.hg.1	5.93	8.8	-7.32	5.35e-07	0.0002	PCSK6	proprotein convertase subtilisin/kexin type 6	Multiple_Complex
TC1000010961.hg.1	15.73	14.31	2.68	0.0005	0.0276	PSAP	prosaposin	Multiple_Complex
TC0100016715.hg.1	6.68	9.57	-7.39	3.22e-06	0.0009	PTGS2	prostaglandin-endoperoxide synthase 2 (prostaglandin G/H synthase and cyclooxygenase)	Multiple_Complex
TC0900007006.hg.1	7.94	11.03	-8.48	2.12e-06	0.0006	PRSS3	protease, serine, 3	Multiple_Complex
TC0700013482.hg.1	5.88	7.49	-3.04	0.0005	0.0262	PRSS3P1	protease, serine, 3 pseudogene 1	Multiple_Complex
TC1600010006.hg.1	4.78	6.85	-4.2	1.85e-05	0.003	PRSS8	protease, serine, 8	Multiple_Complex
TC1600009147.hg.1	4.44	7.82	-10.36	1.26e-06	0.0004	PRSS22	protease, serine, 22	Multiple_Complex
TC1900008084.hg.1	11.32	10	2.49	0.0012	0.0473	PSMC4	proteasome 26S subunit, ATPase 4	Multiple_Complex
TC0200011051.hg.1	12.27	10.67	3.04	0.0001	0.0123	PSMD1	proteasome 26S subunit, non-ATPase 1	Multiple_Complex
TC0300009701.hg.1	13.84	12.5	2.53	0.001	0.0418	PSMD2	proteasome 26S subunit, non-ATPase 2	Multiple_Complex
TC1900008013.hg.1	14.46	12.64	3.53	3.6e-05	0.0048	PSMD8	proteasome 26S subunit, non-ATPase 8	Multiple_Complex
TC1600011553.hg.1	8.33	10.05	-3.28	0.0009	0.041	PSMB10	proteasome subunit beta 10	Multiple_Complex
TC2100007474.hg.1	10.97	9.26	3.27	0.0002	0.0145	PRMT2	protein arginine methyltransferase 2	Multiple_Complex
TC0700012968.hg.1	11.38	13.08	-3.25	0.0001	0.011	PDIA4	protein disulfide isomerase family A, member 4	Multiple_Complex
TC2000007457.hg.1	9.49	6.09	10.53	1.37e-07	8.18e-05	PKIG	protein kinase (cAMP-dependent, catalytic) inhibitor gamma	Multiple_Complex
TC1700008661.hg.1	10.48	8.37	4.32	6.22e-06	0.0014	PRKCA	protein kinase C, alpha	Multiple_Complex
TC0700013082.hg.1	10.88	9.07	3.51	0.0001	0.0114	PRKAG2	protein kinase, AMP-activated, gamma 2 non-catalytic subunit	Multiple_Complex
TC0100014048.hg.1	11.27	9.48	3.46	0.0001	0.0097	POMGNT1	protein O-linked mannose N-acetylglucosaminyltransferase 1 (beta 1,2-)	Multiple_Complex
TC1900010595.hg.1	10.51	8.4	4.31	0.0001	0.0111	PPP1R14A	protein phosphatase 1, regulatory (inhibitor) subunit 14A	Coding
TC1100011157.hg.1	14.12	15.38	-2.4	0.0011	0.0458	PPP1R14B	protein phosphatase 1, regulatory (inhibitor) subunit 14B	Multiple_Complex
TC0200011386.hg.1	14.96	12.61	5.09	2.83e-06	0.0008	PPP1R7	protein phosphatase 1, regulatory subunit 7	Multiple_Complex
TC0600011376.hg.1	9.51	7.44	4.19	2.19e-05	0.0034	PPP1R18	protein phosphatase 1, regulatory subunit 18	Multiple_Complex
TC0400009904.hg.1	6.17	3.98	4.54	5.97e-05	0.0067	PPP2R2C	protein phosphatase 2, regulatory subunit B, gamma	Multiple_Complex
TC0800006983.hg.1	9.7	7.05	6.26	0.0002	0.0145	PPP3CC	protein phosphatase 3, catalytic subunit, gamma isozyme	Multiple_Complex
TC1100008409.hg.1	9.11	10.59	-2.78	0.0002	0.0155	PPME1	protein phosphatase methylesterase 1	Multiple_Complex
TC0300007470.hg.1	7.67	6.12	2.93	0.0008	0.0373	PPM1M	protein phosphatase, Mg2+/Mn2+ dependent, 1M	Multiple_Complex
TC0800007102.hg.1	4.99	7.47	-5.59	3.48e-06	0.0009	PTK2B	protein tyrosine kinase 2 beta	Multiple_Complex
TC0100016501.hg.1	7.27	8.71	-2.71	0.0012	0.0463	PTP4A1P7	protein tyrosine phosphatase type IVA, member 1 pseudogene 7 [Source:HGNC Symbol;Acc:HGNC:41934]	Multiple_Complex
TC1200011245.hg.1	5.52	3.78	3.35	0.0004	0.0226	PTPRB	protein tyrosine phosphatase, receptor type, B	Multiple_Complex
TC0300007645.hg.1	9.65	6.87	6.88	4.4e-06	0.0011	PTPRG	protein tyrosine phosphatase, receptor type, G	Multiple_Complex
TC1100007507.hg.1	11.65	9.9	3.36	0.0002	0.0128	PTPRJ	protein tyrosine phosphatase, receptor type, J	Multiple_Complex
TC1800006589.hg.1	12.66	9.26	10.6	1.11e-07	6.96e-05	PTPRM	protein tyrosine phosphatase, receptor type, M	Multiple_Complex
TC1900009382.hg.1	9.73	8.25	2.79	0.0005	0.0264	PTPRS	protein tyrosine phosphatase, receptor type, S	Multiple_Complex
TC0X00007222.hg.1	10.26	11.81	-2.94	0.0006	0.0307	PLP2	proteolipid protein 2 (colonic epithelium-enriched)	Multiple_Complex
TC0500012294.hg.1	5.32	6.87	-2.93	0.0005	0.0288	PCDH1	protocadherin 1	Multiple_Complex
TC2200009285.hg.1	5.15	8.05	-7.42	3.08e-06	0.0008	PRR5-ARHGAP8	PRR5-ARHGAP8 readthrough	Multiple_Complex
TC0100007207.hg.1	9.46	7.01	5.49	2.92e-05	0.0042	PINK1; MIR6084	PTEN induced putative kinase 1; microRNA 6084	Multiple_Complex
TC1000010930.hg.1	13.8	12.46	2.54	0.0004	0.024	PCBD1	pterin-4 alpha-carbinolamine dehydratase/dimerization cofactor of hepatocyte nuclear factor 1 alpha	Multiple_Complex
TC1700010757.hg.1	10.6	8.65	3.84	0.0003	0.0182	PTGES3L-AARSD1; PTGES3L; AARSD1	PTGES3L-AARSD1 readthrough; prostaglandin E synthase 3 (cytosolic)-like; alanyl-tRNA synthetase domain containing 1	Multiple_Complex
TC1100008378.hg.1	6.09	7.38	-2.45	0.0011	0.0442	P2RY2	purinergic receptor P2Y, G-protein coupled, 2	Multiple_Complex
TC0100006440.hg.1	3.86	6.08	-4.67	0.0007	0.0343	RP11-34P13.9	putative novel transcript	NonCoding
TC0100008677.hg.1	7.82	10.95	-8.73	9.82e-06	0.0019	RP4-694A7.2	putative novel transcript	NonCoding
TC0200012230.hg.1	8.49	11.09	-6.05	5.09e-06	0.0012	AC073218.3	putative novel transcript	NonCoding
TC0600014050.hg.1	4.48	7.15	-6.34	8.8e-06	0.0018	XX-C2158C6.3	putative novel transcript	NonCoding
TC0700007615.hg.1	3.82	5.68	-3.63	0.0005	0.0283	RP11-310H4.3	putative novel transcript	NonCoding
TC0700011099.hg.1	5.01	7.14	-4.39	5.36e-05	0.0062	GS1-278J22.2	putative novel transcript	NonCoding
TC0700011102.hg.1	6.24	9.1	-7.28	2.46e-06	0.0007	RP11-806J6.1	putative novel transcript	NonCoding
TC0900008117.hg.1	6.58	8.2	-3.07	0.0007	0.0342	RP11-535M15.1	putative novel transcript	NonCoding
TC0900011139.hg.1	4.63	6.77	-4.4	0.0005	0.0289	RP11-505C13.1	putative novel transcript	NonCoding
TC0700011116.hg.1	4.87	7.04	-4.48	0.0002	0.0165	GS1-18A18.2; royslorby	putative novel transcript; Transcript Identified by AceView	Multiple_Complex
TC0600010609.hg.1	9.48	7.28	4.59	4.98e-05	0.0059	PXDC1	PX domain containing 1	Multiple_Complex
TC0300007610.hg.1	11.54	9.16	5.17	3.01e-06	0.0008	PXK	PX domain containing serine/threonine kinase	Multiple_Complex
TC0200009978.hg.1	7.2	8.53	-2.51	0.0012	0.0478	PDK1	pyruvate dehydrogenase kinase, isozyme 1	Multiple_Complex
TC1700008232.hg.1	8.58	6.63	3.86	0.0005	0.026	PDK2	pyruvate dehydrogenase kinase, isozyme 2	Multiple_Complex
TC0800008243.hg.1	10.26	12.5	-4.73	5.73e-06	0.0013	PDP1	pyruvate dehyrogenase phosphatase catalytic subunit 1	Multiple_Complex
TC0600010121.hg.1	12.75	10.86	3.7	5.28e-05	0.0062	QKI	QKI, KH domain containing, RNA binding	Multiple_Complex
TC1200012808.hg.1	8.2	9.58	-2.61	0.0008	0.0368	R3HDM2	R3H domain containing 2	Multiple_Complex
TC0100014191.hg.1	9.92	7.43	5.63	1.42e-05	0.0025	RAB3B	RAB3B, member RAS oncogene family	Multiple_Complex
TC1100011590.hg.1	12.11	13.49	-2.6	0.0008	0.0353	RAB6A	RAB6A, member RAS oncogene family	Multiple_Complex
TC0100017083.hg.1	4.93	6.5	-2.99	0.0007	0.0331	RAB7B	RAB7B, member RAS oncogene family	Coding
TC1500007518.hg.1	7.88	5.03	7.19	1.31e-06	0.0004	RAB8B	RAB8B, member RAS oncogene family	Multiple_Complex
TC0100010149.hg.1	4.41	10.02	-48.83	8.17e-09	1.02e-05	RAB25	RAB25, member RAS oncogene family	Multiple_Complex
TC0900007216.hg.1	4.59	6.14	-2.91	0.0011	0.046	RAB28P1	RAB28, member RAS oncogene family pseudogene 1 [Source:HGNC Symbol;Acc:HGNC:50380]	Multiple_Complex
TC0600009744.hg.1	9.77	7.97	3.47	0.0001	0.0115	RAB32	RAB32, member RAS oncogene family	Multiple_Complex
TC1700010207.hg.1	13.22	11.74	2.79	0.0008	0.0353	RAB34	RAB34, member RAS oncogene family	Multiple_Complex
TC1100011886.hg.1	7.16	10.66	-11.32	9.6e-07	0.0003	RAB38	RAB38, member RAS oncogene family	Coding
TC1900010781.hg.1	11.88	9.8	4.23	1.79e-05	0.003	RABAC1	Rab acceptor 1 (prenylated)	Multiple_Complex
TC1700012384.hg.1	7.91	6.57	2.53	0.0007	0.0331	RAD51L3-RFFL	RAD51L3-RFFL readthrough; HCG2039718, isoform CRA_g; Uncharacterized protein [Source:UniProtKB/TrEMBL;Acc:K7EN88]	Multiple_Complex
TC0300010427.hg.1	8.63	5.75	7.39	4.07e-06	0.001	RFTN1	raftlin, lipid raft linker 1	Multiple_Complex
TC2000008587.hg.1	8.71	11.08	-5.2	8.69e-06	0.0018	RALGAPA2	Ral GTPase activating protein, alpha subunit 2 (catalytic)	Multiple_Complex
TC0600010864.hg.1	12.95	11.47	2.79	0.0004	0.0241	RANBP9	RAN binding protein 9	Multiple_Complex
TC0200016484.hg.1	10.69	9.24	2.74	0.0007	0.0342	RGPD2; RGPD1	RANBP2-like and GRIP domain containing 2; RANBP2-like and GRIP domain containing 1	Multiple_Complex
TC0100009418.hg.1	12.55	10.37	4.54	6.87e-06	0.0015	RAP1A	RAP1A, member of RAS oncogene family	Multiple_Complex
TC1200008107.hg.1	12.11	10.24	3.65	6.46e-05	0.007	RAP1B	RAP1B, member of RAS oncogene family	Multiple_Complex
TC0900011778.hg.1	7.71	6.32	2.62	0.001	0.0411	RAPGEF1	Rap guanine nucleotide exchange factor 1	Multiple_Complex
TC2000008267.hg.1	10.15	7.72	5.35	5.15e-05	0.006	RASSF2	Ras association (RalGDS/AF-6) domain family member 2	Multiple_Complex
TC0200006891.hg.1	10.3	8.77	2.89	0.0003	0.0195	RHOB	ras homolog family member B	Coding
TC1100008113.hg.1	4.96	7.45	-5.63	7.91e-07	0.0003	RHOD	ras homolog family member D	Multiple_Complex
TC1300009933.hg.1	10.09	7.59	5.68	1.38e-06	0.0005	RASA3	RAS p21 protein activator 3	Multiple_Complex
TC0500007925.hg.1	10.46	8.28	4.55	1.44e-05	0.0025	RASGRF2	Ras protein-specific guanine nucleotide-releasing factor 2	Multiple_Complex
TC0100018433.hg.1	13.21	11.76	2.74	0.0002	0.0157	RRAGC	Ras-related GTP binding C	Multiple_Complex
TC0600012544.hg.1	10.48	8.36	4.36	3.75e-05	0.0049	RRAGD	Ras-related GTP binding D	Multiple_Complex
TC0500011185.hg.1	12.79	11.36	2.7	0.0004	0.0253	AC113404.1	Ras-related protein Rap-1b-like protein [Source:UniProtKB/Swiss-Prot;Acc:A6NIZ1]	Coding
TC1200010179.hg.1	8.67	7.08	2.99	0.0006	0.0304	RASSF8-AS1	RASSF8 atnisense RNA 1	NonCoding
TC0100007370.hg.1	7.16	5.28	3.69	9.16e-05	0.0089	RCAN3	RCAN family member 3	Multiple_Complex
TC0100008594.hg.1	12.07	9.99	4.23	1.53e-05	0.0027	ROR1	receptor tyrosine kinase-like orphan receptor 1	Multiple_Complex
TC0100013837.hg.1	6.34	4.93	2.66	0.0008	0.036	RIMS3	regulating synaptic membrane exocytosis 3	Multiple_Complex
TC0100011022.hg.1	6.54	9.12	-5.95	0.0002	0.0158	RGS2	regulator of G-protein signaling 2	Multiple_Complex
TC0800011021.hg.1	12.62	11.1	2.88	0.0002	0.0137	RMDN1	regulator of microtubule dynamics 1	Multiple_Complex
TC1900011153.hg.1	7.51	5.51	4.01	4.22e-05	0.0053	RRAS	related RAS viral (r-ras) oncogene homolog	Multiple_Complex
TC1100010175.hg.1	12.66	11.23	2.69	0.0004	0.0222	RRAS2	related RAS viral (r-ras) oncogene homolog 2	Multiple_Complex
TC1200009065.hg.1	7.11	8.62	-2.83	0.0009	0.041	RFC5	replication factor C subunit 5	Multiple_Complex
TC0100013455.hg.1	10.45	9	2.72	0.0003	0.0209	RPA2	replication protein A2	Multiple_Complex
TC2000009944.hg.1	14.74	13.43	2.48	0.0005	0.0275	RTFDC1	replication termination factor 2 domain containing 1	Multiple_Complex
TC0600013574.hg.1	12.88	11.21	3.2	0.0001	0.0095	RMND1	required for meiotic nuclear division 1 homolog	Multiple_Complex
TC0200016672.hg.1	18.2	16.53	3.2	0.0001	0.0095	RTN4	reticulon 4	Multiple_Complex
TC1100007899.hg.1	13.09	16.06	-7.82	5.19e-07	0.0002	RARRES3	retinoic acid receptor responder (tazarotene induced) 3	Multiple_Complex
TC0800007957.hg.1	11.12	14.81	-12.88	1.08e-07	6.88e-05	RDH10	retinol dehydrogenase 10 (all-trans)	Multiple_Complex
TC0900007113.hg.1	10.22	8.18	4.12	0.0003	0.0182	RECK	reversion-inducing-cysteine-rich protein with kazal motifs	Multiple_Complex
TC1200010598.hg.1	5.54	8.28	-6.69	7.24e-06	0.0016	RND1	Rho family GTPase 1	Multiple_Complex
TC1100010712.hg.1	10.67	9.28	2.62	0.0009	0.0395	ARHGAP1	Rho GTPase activating protein 1	Multiple_Complex
TC2200009284.hg.1	5.26	9.4	-17.64	4.52e-09	6.78e-06	ARHGAP8	Rho GTPase activating protein 8	Multiple_Complex
TC0100018454.hg.1	13.36	11.05	4.96	3.63e-06	0.0009	ARHGAP29	Rho GTPase activating protein 29	Multiple_Complex
TC0300008467.hg.1	6.7	4.93	3.41	0.0002	0.0144	ARHGAP31	Rho GTPase activating protein 31	Multiple_Complex
TC1100012794.hg.1	8.08	9.39	-2.49	0.0012	0.0465	ARHGAP32	Rho GTPase activating protein 32	Multiple_Complex
TC1900011745.hg.1	5.83	4.37	2.76	0.0008	0.036	ARHGEF1	Rho guanine nucleotide exchange factor 1	Multiple_Complex
TC0800006482.hg.1	8.38	6.88	2.81	0.0004	0.0223	ARHGEF10	Rho guanine nucleotide exchange factor 10	Multiple_Complex
TC1200007892.hg.1	13.54	6.97	94.58	5.57e-08	4.06e-05	ARHGEF25	Rho guanine nucleotide exchange factor 25	Multiple_Complex
TC0700012906.hg.1	8.91	11.14	-4.69	5.55e-05	0.0064	ARHGEF35	Rho guanine nucleotide exchange factor 35	Coding
TC0200011745.hg.1	11.85	10.31	2.89	0.0004	0.0251	ROCK2	Rho-associated, coiled-coil containing protein kinase 2	Multiple_Complex
TC0200012098.hg.1	10.04	7.53	5.69	4.41e-05	0.0054	RBKS; BRE-AS1	ribokinase; BRE antisense RNA 1	Multiple_Complex
TC0200013938.hg.1	11.07	9.52	2.92	0.0002	0.0126	RPL23AP7	ribosomal protein L23a pseudogene 7	Multiple_Complex
TC0200007611.hg.1	9.03	7.22	3.51	9.76e-05	0.0093	RPL23AP32	ribosomal protein L23a pseudogene 32	Multiple_Complex
TC2200007828.hg.1	11.94	10.65	2.45	0.0011	0.0447	RPL23AP82	ribosomal protein L23a pseudogene 82	Multiple_Complex
TC0900007083.hg.1	8.56	6.88	3.22	0.0005	0.0262	RPL36AP33	ribosomal protein L36a pseudogene 33	Multiple_Complex
TC0300011810.hg.1	10.9	8.02	7.35	3.6e-05	0.0048	RPL38P4	ribosomal protein L38 pseudogene 4 [Source:HGNC Symbol;Acc:HGNC:48867]	Multiple_Complex
TC1400009973.hg.1	9.62	6.99	6.21	8.26e-05	0.0083	RPS6KA5	ribosomal protein S6 kinase, 90kDa, polypeptide 5	Multiple_Complex
TC1400008914.hg.1	12.15	10.81	2.52	0.0011	0.0451	RPS19P3	ribosomal protein S19 pseudogene 3 [Source:HGNC Symbol;Acc:HGNC:23560]	Pseudogene
TC0500011315.hg.1	4.11	5.77	-3.17	0.0006	0.032	RPS23P5	ribosomal protein S23 pseudogene 5	Multiple_Complex
TC1000012153.hg.1	6.01	4.43	2.99	0.0005	0.026	RPS27P18	ribosomal protein S27 pseudogene 18 [Source:HGNC Symbol;Acc:HGNC:36296]	Multiple_Complex
TC1600008051.hg.1	10.85	7.5	10.21	8.22e-06	0.0017	RPS27P27	ribosomal protein S27 pseudogene 27	Multiple_Complex
TC1500009702.hg.1	17.63	13.61	16.24	7.3e-09	9.39e-06	RPS27L	ribosomal protein S27-like	Multiple_Complex
TC2100007318.hg.1	12.7	11.11	3.02	0.0001	0.0109	RRP1B	ribosomal RNA processing 1B	Multiple_Complex
TC1200010901.hg.1	10.01	7.99	4.04	6.61e-05	0.0072	RNF41	ring finger protein 41, E3 ubiquitin protein ligase	Multiple_Complex
TC0400012972.hg.1	7.26	4.74	5.73	8.75e-05	0.0086	RNF150	ring finger protein 150	Multiple_Complex
TC1300010025.hg.1	8.37	6.33	4.12	0.0003	0.0203	RNF6	ring finger protein (C3H2C3 type) 6	Multiple_Complex
TC2200008514.hg.1	14.07	12.14	3.81	4.23e-05	0.0053	RTCB	RNA 2,3-cyclic phosphate and 5-OH ligase	Multiple_Complex
TC1900007869.hg.1	9.64	7.71	3.79	0.0001	0.0105	RBM42	RNA binding motif protein 42	Multiple_Complex
TC0400010500.hg.1	7.76	9.62	-3.63	0.0003	0.018	RBM47	RNA binding motif protein 47	Multiple_Complex
TC0300006905.hg.1	10.91	8.86	4.14	1.61e-05	0.0028	RBMS3	RNA binding motif, single stranded interacting protein 3	Multiple_Complex
TC2200008576.hg.1	13.82	11.74	4.24	8.47e-06	0.0017	RBFOX2	RNA binding protein, fox-1 homolog (C. elegans) 2	Multiple_Complex
TC0100015738.hg.1	8.45	10.25	-3.47	0.0013	0.049	RN7SL473P	RNA, 7SL, cytoplasmic 473, pseudogene [Source:HGNC Symbol;Acc:HGNC:46489]	NonCoding
TC0900007348.hg.1	3.98	5.98	-3.99	0.0003	0.0216	RN7SL544P	RNA, 7SL, cytoplasmic 544, pseudogene [Source:HGNC Symbol;Acc:HGNC:46560]	NonCoding
TC0900008882.hg.1	5.6	7.08	-2.79	0.0003	0.0189	RN7SL560P	RNA, 7SL, cytoplasmic 560, pseudogene [Source:HGNC Symbol;Acc:HGNC:46576]	NonCoding
TC0900007275.hg.1	4.21	6.34	-4.41	2.6e-05	0.0039	RN7SL565P	RNA, 7SL, cytoplasmic 565, pseudogene [Source:HGNC Symbol;Acc:HGNC:46581]	NonCoding
TC0900007329.hg.1	4.21	6.34	-4.41	2.6e-05	0.0039	RN7SL722P	RNA, 7SL, cytoplasmic 722, pseudogene [Source:HGNC Symbol;Acc:HGNC:46738]	NonCoding
TC0100009507.hg.1	4.44	5.91	-2.77	0.0012	0.0468	RNY1P13	RNA, Ro-associated Y1 pseudogene 13 [Source:HGNC Symbol;Acc:HGNC:50876]	NonCoding
TC1500008432.hg.1	7.32	8.96	-3.13	0.0005	0.0261	RNU2-3P	RNA, U2 small nuclear 3, pseudogene [Source:HGNC Symbol;Acc:HGNC:10153]	Small_RNA
TC1000006881.hg.1	5.45	6.92	-2.77	0.0007	0.035	RNU2-18P	RNA, U2 small nuclear 18, pseudogene [Source:HGNC Symbol;Acc:HGNC:48511]	Small_RNA
TC2100007752.hg.1	5.72	7.62	-3.72	0.0005	0.027	RNU2-55P	RNA, U2 small nuclear 55, pseudogene [Source:HGNC Symbol;Acc:HGNC:48548]	Multiple_Complex
TC1500009603.hg.1	6.95	5.57	2.6	0.0012	0.0473	RNU4-80P	RNA, U4 small nuclear 80, pseudogene [Source:HGNC Symbol;Acc:HGNC:47016]	Small_RNA
TC1900010718.hg.1	8.32	7.03	2.44	0.001	0.0426	RNU6-195P	RNA, U6 small nuclear 195, pseudogene [Source:HGNC Symbol;Acc:HGNC:47158]	Small_RNA
TC0200012400.hg.1	5.55	7.08	-2.89	0.0009	0.0387	RNU6-242P	RNA, U6 small nuclear 242, pseudogene [Source:HGNC Symbol;Acc:HGNC:47205]	Small_RNA
TC1100012184.hg.1	4.06	6.83	-6.85	5.03e-05	0.006	RNU6-277P	RNA, U6 small nuclear 277, pseudogene [Source:HGNC Symbol;Acc:HGNC:47240]	Small_RNA
TC1800006799.hg.1	7.5	5.77	3.31	0.001	0.0435	RNU6-316P	RNA, U6 small nuclear 316, pseudogene [Source:HGNC Symbol;Acc:HGNC:47279]	Small_RNA
TC0700007433.hg.1	6.41	8.06	-3.14	0.0002	0.016	RNU6-326P	RNA, U6 small nuclear 326, pseudogene [Source:HGNC Symbol;Acc:HGNC:47289]	Multiple_Complex
TC0500009376.hg.1	4.54	6.48	-3.84	0.0002	0.017	RNU6-477P	RNA, U6 small nuclear 477, pseudogene [Source:HGNC Symbol;Acc:HGNC:47440]	Small_RNA
TC0500012873.hg.1	5.25	6.71	-2.76	0.0004	0.0231	RNU6-500P	RNA, U6 small nuclear 500, pseudogene [Source:HGNC Symbol;Acc:HGNC:47463]	Small_RNA
TC1900008305.hg.1	10.56	8.82	3.34	0.0002	0.0157	RNU6-611P	RNA, U6 small nuclear 611, pseudogene [Source:HGNC Symbol;Acc:HGNC:47574]	Small_RNA
TC0200006877.hg.1	6.68	8.09	-2.66	0.0006	0.0298	RNU6-961P	RNA, U6 small nuclear 961, pseudogene [Source:HGNC Symbol;Acc:HGNC:47924]	Small_RNA
TC0800008276.hg.1	10.44	11.76	-2.5	0.0011	0.0458	RNU6-1209P	RNA, U6 small nuclear 1209, pseudogene [Source:HGNC Symbol;Acc:HGNC:48172]	Small_RNA
TC1900012060.hg.1	5.23	7.12	-3.71	0.0008	0.0366	RNU6-1337P	RNA, U6 small nuclear 1337, pseudogene [Source:HGNC Symbol;Acc:HGNC:48300]	Small_RNA
TC1800006502.hg.1	4.83	6.24	-2.65	0.0012	0.0473	RNU7-25P	RNA, U7 small nuclear 25 pseudogene [Source:HGNC Symbol;Acc:HGNC:34121]	Small_RNA
TC2000009352.hg.1	4.44	5.71	-2.42	0.0012	0.0487	RNU7-144P	RNA, U7 small nuclear 144 pseudogene [Source:HGNC Symbol;Acc:HGNC:45678]	Small_RNA
TC0500012347.hg.1	4.98	6.41	-2.71	0.0007	0.0343	RNU7-156P	RNA, U7 small nuclear 156 pseudogene [Source:HGNC Symbol;Acc:HGNC:45690]	Small_RNA
TC0400012089.hg.1	5.13	8.33	-9.17	8.9e-05	0.0087	RNU7-197P	RNA, U7 small nuclear 197 pseudogene [Source:HGNC Symbol;Acc:HGNC:45731]	Small_RNA
TC1600010347.hg.1	7.4	8.86	-2.75	0.0007	0.0341	RPGRIP1L	RPGRIP1-like	Multiple_Complex
TC0900007082.hg.1	8.06	6.03	4.1	7e-05	0.0075	RUSC2	RUN and SH3 domain containing 2	Multiple_Complex
TC0600008146.hg.1	12.81	9.98	7.12	6.3e-07	0.0003	RUNX2	runt-related transcription factor 2	Multiple_Complex
TC0100015868.hg.1	9.87	11.23	-2.56	0.0007	0.0346	S100A2	S100 calcium binding protein A2	Multiple_Complex
TC0100015864.hg.1	11.9	13.27	-2.59	0.0006	0.0317	S100A6	S100 calcium binding protein A6	Multiple_Complex
TC0100015858.hg.1	3.95	11.46	-181.99	9.17e-12	7.78e-08	S100A8	S100 calcium binding protein A8	Multiple_Complex
TC0100010032.hg.1	5.68	8.05	-5.2	5.6e-06	0.0013	S100A9	S100 calcium binding protein A9	Multiple_Complex
TC0100015819.hg.1	13.4	14.97	-2.96	0.0002	0.0129	S100A10	S100 calcium binding protein A10	Multiple_Complex
TC0100015872.hg.1	5.17	8.03	-7.29	1.28e-06	0.0004	S100A14	S100 calcium binding protein A14	Multiple_Complex
TC0400012763.hg.1	5.24	7.24	-4.01	0.0003	0.0185	S100P	S100 calcium binding protein P	Multiple_Complex
TC1300008329.hg.1	10.21	6.84	10.33	3.7e-07	0.0002	SACS	sacsin molecular chaperone	Multiple_Complex
TC2100008297.hg.1	7.76	5.45	4.97	5.99e-05	0.0067	SIK1	salt-inducible kinase 1	Multiple_Complex
TC1100009026.hg.1	11.02	9.55	2.78	0.0006	0.0311	SIK2	salt-inducible kinase 2	Multiple_Complex
TCUn_KI270742v100006440.hg.1	8.04	10.06	-4.06	0.0004	0.0229	RP11-423O2.5; TCONS_l2_00002625; taseyo	Salzman2013 ALT_DONOR, downstream_end, ncRNA, OVERLAPTX, OVEXON best transcript TCONS_l2_00002625; Salzman2013 ANNOTATED, INTERNAL, ncRNA, OVERLAPTX, OVEXON best transcript TCONS_l2_00002625; Salzman2013 ANNOTATED, ncRNA, OVERLAPTX, OVEXON best transcript TCONS_l2_00002625; Transcript Identified by AceView	NonCoding
TC0100018505.hg.1	7.39	9.08	-3.23	0.0003	0.0177	TCONS_l2_00002667	Salzman2013 ALT_DONOR, downstream_end, ncRNA, OVERLAPTX, OVEXON best transcript TCONS_l2_00002667	NonCoding
TC1000007510.hg.1	11.75	10.32	2.7	0.0005	0.028	AGAP9; CTGLF11P	Salzman2013 ANNOTATED, CDS, coding, INTERNAL, OVCODE, OVEXON best transcript NM_001190810; centaurin, gamma-like family, member 11 pseudogene [Source:HGNC Symbol;Acc:HGNC:23660]	Multiple_Complex
TC0100006487.hg.1	10.48	8.85	3.08	0.0002	0.0162	TCONS_l2_00001952; LOC100288175	Salzman2013 ANNOTATED, INTERNAL, ncRNA, OVEXON best transcript TCONS_l2_00001952; Salzman2013 ANNOTATED, ncRNA, OVEXON best transcript TCONS_l2_00001952; Transcript Identified by AceView, Entrez Gene ID(s) 100288175	Multiple_Complex
TC1700012436.hg.1	13.69	11.92	3.41	6.1e-05	0.0068	RP11-159D12.2; TCONS_00025146	Salzman2013 ANNOTATED, ncRNA, OVEXON best transcript TCONS_00025146; novel transcript	NonCoding
TC0900010107.hg.1	6.44	13.53	-136.4	4.78e-11	2.36e-07	TCONS_l2_00029962	Salzman2013 ANNOTATED, ncRNA, OVEXON best transcript TCONS_l2_00029962	NonCoding
TC0400012761.hg.1	11.1	8.99	4.33	0.0001	0.0119	CRMP1	Salzman2013 ANTISENSE, CDS, coding, INTERNAL, intronic, OVCODE, OVERLAPTX, OVEXON best transcript NM_001014809	NonCoding
TC0600011590.hg.1	4.69	6.86	-4.5	5.27e-05	0.0061	SPDEF	SAM pointed domain containing ETS transcription factor	Coding
TC0200015364.hg.1	11.01	6.09	30.34	4.02e-10	1.04e-06	SATB2	SATB homeobox 2	Multiple_Complex
TC1700010420.hg.1	11.3	7.65	12.5	1.19e-06	0.0004	SLFN11	schlafen family member 11	Multiple_Complex
TC1300007561.hg.1	5.74	9.89	-17.68	1.95e-08	1.88e-05	SCEL	sciellin	Multiple_Complex
TC1000009725.hg.1	6.08	4.24	3.59	0.0004	0.0232	SFMBT2	Scm-like with four mbt domains 2	Multiple_Complex
TC1700008984.hg.1	11.83	10.53	2.45	0.0009	0.0399	SEC14L1; SCARNA16; SNHG20; MIR6516	SEC14-like lipid binding 1; small Cajal body-specific RNA 16; small nucleolar RNA host gene 20; microRNA 6516	Multiple_Complex
TC1500009358.hg.1	13.37	11.85	2.87	0.0004	0.0249	SECISBP2L	SECIS binding protein 2-like	Multiple_Complex
TC0400008091.hg.1	5.95	8.66	-6.58	3.2e-05	0.0045	SPP1	secreted phosphoprotein 1	Multiple_Complex
TC2000009216.hg.1	5.19	8.98	-13.85	2.6e-08	2.35e-05	SLPI	secretory leukocyte peptidase inhibitor	Multiple_Complex
TC0100018200.hg.1	10.61	8.58	4.08	7.63e-06	0.0016	SEPN1	selenoprotein N, 1	Multiple_Complex
TC0700013578.hg.1	9.67	7.9	3.41	0.0005	0.0269	SEMA3A	sema domain, immunoglobulin domain (Ig), short basic domain, secreted, (semaphorin) 3A	Multiple_Complex
TC0100011841.hg.1	8.75	10.23	-2.78	0.0009	0.0397	SEPT14P17	septin 14 pseudogene 17 [Source:HGNC Symbol;Acc:HGNC:51703]	Pseudogene
TC1400008905.hg.1	9.96	12.88	-7.58	8.67e-07	0.0003	SPTSSA	serine palmitoyltransferase, small subunit A	Multiple_Complex
TC0500012392.hg.1	5.27	9.46	-18.2	6.45e-07	0.0003	SPINK1	serine peptidase inhibitor, Kazal type 1	Multiple_Complex
TC1500006972.hg.1	6.69	13.33	-99.21	3.16e-11	1.79e-07	SPINT1	serine peptidase inhibitor, Kunitz type 1	Multiple_Complex
TC1900011725.hg.1	15.45	13.9	2.92	0.0002	0.0152	SPINT2	serine peptidase inhibitor, Kunitz type, 2	Multiple_Complex
TC0600007842.hg.1	14.7	13.27	2.7	0.0008	0.0363	SRSF3	serine/arginine-rich splicing factor 3	Multiple_Complex
TC0100013497.hg.1	11.87	10.41	2.75	0.001	0.0437	SRSF4	serine/arginine-rich splicing factor 4	Multiple_Complex
TC0200016360.hg.1	11.24	9	4.72	7.61e-06	0.0016	STK25	serine/threonine kinase 25	Multiple_Complex
TC1400010045.hg.1	4.04	6.48	-5.41	8.3e-06	0.0017	SERPINA1	serpin peptidase inhibitor, clade A (alpha-1 antiproteinase, antitrypsin), member 1	Multiple_Complex
TC1400010644.hg.1	5.44	9.28	-14.33	3.59e-08	2.97e-05	SERPINA3	serpin peptidase inhibitor, clade A (alpha-1 antiproteinase, antitrypsin), member 3	Multiple_Complex
TC0600014217.hg.1	8.84	10.53	-3.23	5.92e-05	0.0066	SERPINB1	serpin peptidase inhibitor, clade B (ovalbumin), member 1	Multiple_Complex
TC0700008582.hg.1	13.96	5.84	279.2	5.41e-13	1.05e-08	SERPINE1	serpin peptidase inhibitor, clade E (nexin, plasminogen activator inhibitor type 1), member 1	Multiple_Complex
TC1900010706.hg.1	8.46	6.68	3.45	3.71e-05	0.0049	SERTAD1	SERTA domain containing 1	Multiple_Complex
TC1100006995.hg.1	5.77	15.35	-765.04	2.7e-13	7.34e-09	SAA1	serum amyloid A1	Multiple_Complex
TC1100013152.hg.1	5.08	13.8	-421.59	4e-11	2.17e-07	SAA2; SAA2-SAA4; SAA4	serum amyloid A2; SAA2-SAA4 readthrough; serum amyloid A4, constitutive	Multiple_Complex
TC0100009344.hg.1	13.17	11.6	2.96	0.0001	0.0109	SARS	seryl-tRNA synthetase	Multiple_Complex
TC2200009157.hg.1	7.85	6.09	3.38	8.55e-05	0.0085	SBF1	SET binding factor 1	Multiple_Complex
TC0500007457.hg.1	9.55	8.01	2.9	0.0009	0.0409	SETD9	SET domain containing 9	Multiple_Complex
TC1300007164.hg.1	8.24	5.97	4.84	9.3e-05	0.009	SETDB2	SET domain, bifurcated 2	Multiple_Complex
TC0100010525.hg.1	11.5	12.78	-2.43	0.0012	0.0487	SFT2D2	SFT2 domain containing 2	Multiple_Complex
TC1900009447.hg.1	3.8	5.31	-2.86	0.0011	0.044	SH2D3A	SH2 domain containing 3A	Multiple_Complex
TC0600008622.hg.1	5.9	7.51	-3.06	0.0009	0.0391	SH3BGRL2	SH3 domain binding glutamate-rich protein like 2	Multiple_Complex
TC0100007449.hg.1	9.39	8.01	2.6	0.0005	0.0261	SH3BGRL3	SH3 domain binding glutamate-rich protein like 3	Multiple_Complex
TC0200011171.hg.1	14.09	11.06	8.14	8.95e-08	6.02e-05	SH3BP4	SH3-domain binding protein 4	Multiple_Complex
TC1900008112.hg.1	8.89	7.18	3.27	0.0005	0.0268	SHKBP1	SH3KBP1 binding protein 1	Multiple_Complex
TC0900010070.hg.1	5.28	7.63	-5.09	2.56e-05	0.0038	SDR42E1P1	short chain dehydrogenase/reductase family 42E, member 1 pseudogene 1 [Source:HGNC Symbol;Acc:HGNC:50378]	Multiple_Complex
TC0900010151.hg.1	5.64	7.39	-3.38	9.12e-05	0.0089	SDR42E1P2	short chain dehydrogenase/reductase family 42E, member 1 pseudogene 2 [Source:HGNC Symbol;Acc:HGNC:51833]	Multiple_Complex
TC0700006583.hg.1	5.98	3.99	3.98	0.0001	0.0117	SDK1	sidekick cell adhesion molecule 1	Multiple_Complex
TC1500009396.hg.1	16.57	14.81	3.38	4.3e-05	0.0053	SPPL2A	signal peptide peptidase like 2A	Multiple_Complex
TC0X00008798.hg.1	12.82	14.11	-2.44	0.0009	0.0401	SSR4	signal sequence receptor, delta	Multiple_Complex
TC1000006904.hg.1	11.87	9.24	6.23	6.71e-07	0.0003	STAM	signal transducing adaptor molecule (SH3 domain and ITAM motif) 1	Multiple_Complex
TC1900007988.hg.1	13.79	11.65	4.41	5.54e-06	0.0013	SIPA1L3	signal-induced proliferation-associated 1 like 3	Multiple_Complex
TC2100007056.hg.1	7.33	5.61	3.29	0.0004	0.0229	SIM2	single-minded family bHLH transcription factor 2	Multiple_Complex
TC0500013336.hg.1	8.84	10.18	-2.53	0.0007	0.0337	SSBP2	single-stranded DNA binding protein 2	Multiple_Complex
TC1800008650.hg.1	9.74	7.95	3.44	4.42e-05	0.0054	SMAD7	SMAD family member 7	Multiple_Complex
TC0500010932.hg.1	12.16	7.91	19.04	2.96e-07	0.0001	SGTB	small glutamine-rich tetratricopeptide repeat (TPR)-containing, beta	Multiple_Complex
TC1600006757.hg.1	5.2	12.12	-121.19	7.58e-12	6.86e-08	SMIM22	small integral membrane protein 22	Multiple_Complex
TC0100013557.hg.1	14.03	12.18	3.61	4.45e-05	0.0054	SNRNP40	small nuclear ribonucleoprotein, U5 40kDa subunit	Multiple_Complex
TC0500011267.hg.1	4.19	6.39	-4.59	0.0001	0.011	SNORA31	Small nucleolar RNA SNORA31 [Source:RFAM;Acc:RF00322]	Small_RNA
TC0600006953.hg.1	4.26	6.23	-3.91	6.62e-05	0.0072	SNORA67	Small nucleolar RNA SNORA67 [Source:RFAM;Acc:RF00272]	Small_RNA
TC1700006811.hg.1	4.29	5.8	-2.85	0.0001	0.0121	SNORA69	Small nucleolar RNA SNORA69 [Source:RFAM;Acc:RF00265]	Small_RNA
TC1200011305.hg.1	6.32	9.71	-10.5	8.1e-06	0.0017	SNORA70	Small nucleolar RNA SNORA70 [Source:RFAM;Acc:RF00156]	Small_RNA
TC0200009504.hg.1	4.39	6	-3.06	0.0007	0.0347	SNORA72	Small nucleolar RNA SNORA72 [Source:RFAM;Acc:RF00139]	Small_RNA
TC0900009715.hg.1	6.76	8.49	-3.32	0.0001	0.0109	SNORD39	Small nucleolar RNA SNORD55/SNORD39 [Source:RFAM;Acc:RF00157]	Small_RNA
TC0500010586.hg.1	7.41	4.75	6.31	0.0007	0.0324	SNORD72	small nucleolar RNA, C/D box 72	Small_RNA
TC1500006569.hg.1	3.31	4.89	-2.98	0.0007	0.0332	SNORD108; SNORD64; PWAR5	small nucleolar RNA, C/D box 108; small nucleolar RNA, C/D box 64; Prader Willi/Angelman region RNA 5	Multiple_Complex
TC1400010673.hg.1	5.55	7.59	-4.12	0.0005	0.0265	SNORD114-17	small nucleolar RNA, C/D box 114-17	Multiple_Complex
TC1400010680.hg.1	5.42	8.06	-6.24	9.33e-05	0.009	SNORD114-21	small nucleolar RNA, C/D box 114-21	Multiple_Complex
TC0600009491.hg.1	9	7.66	2.52	0.0012	0.0472	SNORA33	small nucleolar RNA, H/ACA box 33	Small_RNA
TC0100018492.hg.1	4.79	7.23	-5.41	2.27e-05	0.0035	SPRR2A	small proline-rich protein 2A	Coding
TC0200015447.hg.1	17.12	15.55	2.98	0.0002	0.0141	SUMO1	small ubiquitin-like modifier 1	Multiple_Complex
TC0100010872.hg.1	7.34	8.76	-2.68	0.0004	0.0225	SMG7	SMG7 nonsense mediated mRNA decay factor	Multiple_Complex
TC0900009844.hg.1	13.43	11.95	2.79	0.0005	0.0262	SMU1	smu-1 suppressor of mec-8 and unc-52 homolog (C. elegans)	Multiple_Complex
TC0800010382.hg.1	10.2	8.54	3.15	0.0002	0.0129	SNAI2	snail family zinc finger 2	Coding
TC1700011017.hg.1	16.57	15.09	2.79	0.0003	0.0179	SNF8	SNF8, ESCRT-II complex subunit	Multiple_Complex
TC1200009724.hg.1	6.89	11.42	-23.04	5.05e-09	7.06e-06	SCNN1A	sodium channel, non voltage gated 1 alpha subunit	Multiple_Complex
TC0200014819.hg.1	4.74	7.92	-9.06	4.09e-07	0.0002	SCN9A	sodium channel, voltage gated, type IX alpha subunit	Multiple_Complex
TC1300009646.hg.1	10.06	6.77	9.78	1.47e-06	0.0005	NALCN	sodium leak channel, non selective	Multiple_Complex
TC0400007799.hg.1	8.57	5.88	6.46	5.52e-07	0.0002	SLC4A4	solute carrier family 4 (sodium bicarbonate cotransporter), member 4	Multiple_Complex
TC0X00008794.hg.1	4.7	8.08	-10.37	6.36e-07	0.0003	SLC6A8	solute carrier family 6 (neurotransmitter transporter), member 8	Multiple_Complex
TC1600010075.hg.1	5.54	9.47	-15.3	2.82e-08	2.5e-05	SLC6A10P	solute carrier family 6 (neurotransmitter transporter), member 10, pseudogene	Multiple_Complex
TC0100013949.hg.1	7.74	9.31	-2.96	0.0007	0.0324	SLC6A9	solute carrier family 6 (neurotransmitter transporter, glycine), member 9	Multiple_Complex
TC0400011920.hg.1	11.8	9.93	3.64	3.24e-05	0.0045	SLC7A11	solute carrier family 7 (anionic amino acid transporter light chain, xc- system), member 11	Multiple_Complex
TC0200008680.hg.1	8.99	6.6	5.24	2.09e-05	0.0033	SLC9A2	solute carrier family 9, subfamily A (NHE2, cation proton antiporter 2), member 2	Multiple_Complex
TC0X00007655.hg.1	8.23	4.92	9.96	9.26e-07	0.0003	SLC16A2	solute carrier family 16, member 2 (thyroid hormone transporter)	Multiple_Complex
TC0700007584.hg.1	5.97	7.27	-2.46	0.0011	0.0442	SLC25A5P3	solute carrier family 25 (mitochondrial carrier; adenine nucleotide translocator), member 5 pseudogene 3 [Source:HGNC Symbol;Acc:HGNC:507]	Pseudogene
TC0300007100.hg.1	8.85	7.4	2.72	0.0007	0.0347	SLC25A38	solute carrier family 25, member 38	Multiple_Complex
TC0500009076.hg.1	6.35	4.65	3.25	0.0002	0.0128	SLC26A2	solute carrier family 26 (anion exchanger), member 2	Multiple_Complex
TC1200007893.hg.1	7.1	5.26	3.6	0.0002	0.0168	SLC26A10	solute carrier family 26, member 10	Multiple_Complex
TC0900008860.hg.1	8.89	7.29	3.03	0.0001	0.0106	SLC27A4	solute carrier family 27 (fatty acid transporter), member 4	Multiple_Complex
TC0100018390.hg.1	11.95	10.34	3.06	0.0009	0.0397	SLC35E2	solute carrier family 35, member E2	Multiple_Complex
TC0100018388.hg.1	11.7	10.09	3.06	0.0013	0.0491	SLC35E2B	solute carrier family 35, member E2B	Multiple_Complex
TC0200013943.hg.1	13.61	10.88	6.65	1.53e-06	0.0005	SLC35F5	solute carrier family 35, member F5	Multiple_Complex
TC2100008527.hg.1	6.62	8.4	-3.43	7.06e-05	0.0075	SLC37A1	solute carrier family 37 (glucose-6-phosphate transporter), member 1	Multiple_Complex
TC0700013626.hg.1	9.48	10.8	-2.5	0.0006	0.0294	SLC37A3	solute carrier family 37, member 3	Multiple_Complex
TC1400010616.hg.1	11.82	9.71	4.3	7.17e-05	0.0076	SLC38A6	solute carrier family 38, member 6	Multiple_Complex
TC0800006980.hg.1	8.33	6.84	2.81	0.0006	0.0303	SLC39A14	solute carrier family 39 (zinc transporter), member 14	Multiple_Complex
TC1700009385.hg.1	9.22	10.84	-3.09	0.0004	0.0255	SLC43A2	solute carrier family 43 (amino acid system L transporter), member 2	Multiple_Complex
TC1100013165.hg.1	10.09	13.94	-14.38	8.07e-09	1.01e-05	SLC43A3	solute carrier family 43, member 3	Multiple_Complex
TC1300008468.hg.1	7.24	5.36	3.68	9.84e-05	0.0093	SLC46A3	solute carrier family 46, member 3	Multiple_Complex
TC0300012484.hg.1	5.12	8.66	-11.62	5.58e-06	0.0013	SLCO2A1	solute carrier organic anion transporter family, member 2A1	Multiple_Complex
TC2000008023.hg.1	5.32	8.99	-12.74	3.53e-07	0.0002	SLCO4A1	solute carrier organic anion transporter family, member 4A1	Multiple_Complex
TC0700013502.hg.1	8.26	6.48	3.44	4.31e-05	0.0053	SNX8; MIR6836	sorting nexin 8; microRNA 6836	Multiple_Complex
TC0600014196.hg.1	10.86	9.49	2.57	0.0007	0.0326	SNX9	sorting nexin 9	Multiple_Complex
TC0900006987.hg.1	6.94	5.29	3.14	0.0004	0.0223	SNX18P7	sorting nexin 18 pseudogene 7 [Source:HGNC Symbol;Acc:HGNC:39615]	Multiple_Complex
TC0400009519.hg.1	11.04	7.84	9.23	3.13e-06	0.0008	SNX25	sorting nexin 25	Multiple_Complex
TC1500007901.hg.1	8.13	6.18	3.88	0.0002	0.0164	SNX33	sorting nexin 33	Multiple_Complex
TC0300009629.hg.1	6.12	7.78	-3.17	0.0006	0.0317	SOX2-OT	SOX2 overlapping transcript	Multiple_Complex
TC0500012138.hg.1	8.74	7.19	2.94	0.0003	0.0194	SPOCK1	sparc/osteonectin, cwcv and kazal-like domains proteoglycan (testican) 1	Multiple_Complex
TC1300008614.hg.1	10.84	8.82	4.05	0.0002	0.0162	SPG20	spastic paraplegia 20 (Troyer syndrome)	Multiple_Complex
TC0900012179.hg.1	11.05	8.98	4.2	0.0006	0.0294	SPTAN1	spectrin, alpha, non-erythrocytic 1	Multiple_Complex
TC0700011471.hg.1	5.48	7.07	-3.01	0.0005	0.0266	SPDYE7P	speedy/RINGO cell cycle regulator family member E7, pseudogene	Multiple_Complex
TC0100012869.hg.1	12.01	10.58	2.68	0.0003	0.0188	SRM	spermidine synthase	Multiple_Complex
TC0X00006799.hg.1	10.98	13.69	-6.56	1.13e-06	0.0004	SAT1	spermidine/spermine N1-acetyltransferase 1	Multiple_Complex
TC0100013323.hg.1	10.47	7.52	7.75	3.34e-06	0.0009	STPG1	sperm-tail PG-rich repeat containing 1	Multiple_Complex
TC0100007542.hg.1	6.77	8.15	-2.6	0.0006	0.0309	SMPDL3B	sphingomyelin phosphodiesterase, acid-like 3B	Multiple_Complex
TC0200010897.hg.1	8.58	13.47	-29.7	8.87e-09	1.09e-05	SGPP2	sphingosine-1-phosphate phosphatase 2	Multiple_Complex
TC0100009241.hg.1	10.96	5.9	33.47	2.52e-09	4.44e-06	S1PR1	sphingosine-1-phosphate receptor 1	Multiple_Complex
TC0900007844.hg.1	14.47	12.79	3.22	0.0001	0.0106	SPIN1	spindlin 1	Multiple_Complex
TC0100006773.hg.1	9.82	7.46	5.13	1.74e-05	0.0029	SPSB1	splA/ryanodine receptor domain and SOCS box containing 1	Multiple_Complex
TC1900008059.hg.1	14.53	11.87	6.3	3.58e-06	0.0009	SUPT5H	SPT5 homolog, DSIF elongation factor subunit	Multiple_Complex
TC0800008783.hg.1	10.92	9.34	2.99	0.0012	0.0484	SQLE	squalene epoxidase	Multiple_Complex
TC0900012231.hg.1	8.92	10.3	-2.61	0.0012	0.0467	SHB	Src homology 2 domain containing adaptor protein B	Multiple_Complex
TC2200006950.hg.1	10.7	9.03	3.19	7.07e-05	0.0075	SRRD	SRR1 domain containing	Multiple_Complex
TC0300009632.hg.1	5.98	7.64	-3.17	0.0003	0.0185	SOX2	SRY box 2	Coding
TC0300011813.hg.1	6.85	5.27	2.99	0.0004	0.0231	ST3GAL6-AS1	ST3GAL6 antisense RNA 1	NonCoding
TC0800009891.hg.1	6	14.53	-369.5	4.55e-13	1.03e-08	STC1	stanniocalcin 1	Multiple_Complex
TC1300008574.hg.1	6.81	5.08	3.32	0.0007	0.0324	STARD13-IT1; RP11-81F11.2	STARD13 intronic transcript 1 (non-protein coding) [Source:HGNC Symbol;Acc:HGNC:41453]; putative novel transcript; STARD13 intronic transcript 1 [Source:HGNC Symbol;Acc:HGNC:41453]	NonCoding
TC1700012246.hg.1	7.27	5.65	3.06	0.0006	0.029	STARD3	StAR-related lipid transfer domain containing 3	Multiple_Complex
TC1500007038.hg.1	9.12	7.08	4.12	5.48e-05	0.0063	STARD9	StAR-related lipid transfer domain containing 9	Multiple_Complex
TC1100013206.hg.1	9.29	11.65	-5.14	1.94e-05	0.0031	STARD10	StAR-related lipid transfer domain containing 10	Multiple_Complex
TC1300008573.hg.1	8.26	5.55	6.54	0.0002	0.0136	STARD13	StAR-related lipid transfer domain containing 13	Multiple_Complex
TC0200010448.hg.1	14.54	12.96	3	0.0002	0.0134	STRADB	STE20-related kinase adaptor beta	Multiple_Complex
TC0700008293.hg.1	7.78	13.01	-37.59	5.83e-10	1.38e-06	STEAP2	STEAP family member 2, metalloreductase	Multiple_Complex
TC0200009060.hg.1	10.03	7.91	4.33	2.6e-05	0.0039	STEAP3	STEAP family member 3, metalloreductase	Multiple_Complex
TC1000008643.hg.1	11.73	13.24	-2.85	0.0002	0.0161	SCD	stearoyl-CoA desaturase (delta-9-desaturase)	Multiple_Complex
TC1700007240.hg.1	8.74	10.65	-3.75	0.0003	0.021	SCDP1	stearoyl-CoA desaturase (delta-9-desaturase) pseudogene 1	Pseudogene
TC0200009986.hg.1	10.94	9.11	3.57	9.5e-05	0.0091	ZAK; pk	sterile alpha motif and leucine zipper containing kinase AZK; Mitogen-activated protein kinase kinase kinase MLT [Source:UniProtKB/Swiss-Prot;Acc:Q9NYL2]; Salzman2013 ANNOTATED, CDS, coding, INTERNAL, OVCODE, OVERLAPTX, OVEXON best transcript NM_133646; Salzman2013 ANNOTATED, CDS, coding, OVCODE, OVERLAPTX, OVEXON, UTR3 best transcript NM_016653; Salzman2013 ANNOTATED, CDS, coding, OVCODE, OVERLA…	Multiple_Complex
TC0X00011259.hg.1	5.58	8.95	-10.36	1.2e-07	7.34e-05	STS	steroid sulfatase (microsomal), isozyme S	Multiple_Complex
TC0400012868.hg.1	8.11	5.9	4.62	2.73e-05	0.004	STOX2	storkhead box 2	Multiple_Complex
TC0700007633.hg.1	13.01	14.41	-2.65	0.0003	0.021	SUMF2	sulfatase modifying factor 2	Multiple_Complex
TC1900008532.hg.1	12.22	10.97	2.38	0.0012	0.047	SUMO1P4	SUMO1 pseudogene 4	Multiple_Complex
TC0600013757.hg.1	11.4	14.93	-11.49	3.01e-08	2.6e-05	SOD2	superoxide dismutase 2, mitochondrial	Multiple_Complex
TC1100009524.hg.1	4.67	10.67	-64.21	5.38e-11	2.43e-07	ST14	suppression of tumorigenicity 14 (colon carcinoma)	Multiple_Complex
TC0200007477.hg.1	8.55	7.01	2.91	0.0006	0.0301	SOCS5	suppressor of cytokine signaling 5	Coding
TC2000009017.hg.1	8.22	6.18	4.13	3.71e-05	0.0049	SOGA1	suppressor of glucose, autophagy associated 1	Multiple_Complex
TC0600011392.hg.1	4.87	12.7	-228.91	2.83e-10	8.28e-07	SFTA2	surfactant associated 2	Multiple_Complex
TC0X00009386.hg.1	9.56	7.28	4.85	5.21e-06	0.0012	SRPX	sushi-repeat containing protein, X-linked	Multiple_Complex
TC0X00007919.hg.1	8.34	11.31	-7.87	1.38e-05	0.0025	SRPX2	sushi-repeat containing protein, X-linked 2	Multiple_Complex
TC1100006820.hg.1	10.78	9.1	3.2	9.13e-05	0.0089	SWAP70	SWAP switching B-cell complex 70kDa subunit	Multiple_Complex
TC1000007147.hg.1	11.71	9.71	4	0.0001	0.0095	SVIL-AS1	SVIL antisense RNA 1	Multiple_Complex
TC0600010002.hg.1	12.21	9.92	4.88	1.21e-05	0.0022	SYNJ2	synaptojanin 2	Multiple_Complex
TC0500009097.hg.1	9.83	8.49	2.53	0.001	0.041	SYNPO	synaptopodin	Multiple_Complex
TC1500007034.hg.1	11.56	9.65	3.75	0.0004	0.0239	SNAP23	synaptosome associated protein 23kDa	Multiple_Complex
TC1100008111.hg.1	4.83	6.16	-2.53	0.0012	0.0473	SYT12	synaptotagmin XII	Multiple_Complex
TC0100011463.hg.1	5.4	7.74	-5.07	3.68e-05	0.0049	SYT14	synaptotagmin XIV	Multiple_Complex
TC0100013545.hg.1	8.5	6.76	3.33	0.0001	0.0105	SDC3	syndecan 3	Multiple_Complex
TC2000009218.hg.1	10.6	12.9	-4.92	1.14e-05	0.0021	SDC4	syndecan 4	Multiple_Complex
TC2000009964.hg.1	5.29	7.75	-5.48	2.63e-05	0.0039	SDCBP2	syndecan binding protein (syntenin) 2	Multiple_Complex
TC1200012451.hg.1	9.73	7.62	4.32	8.27e-06	0.0017	STX2	syntaxin 2	Multiple_Complex
TC1600011387.hg.1	9.67	8.15	2.87	0.0005	0.0261	STX4	syntaxin 4	Multiple_Complex
TC0600009753.hg.1	7.89	6.35	2.91	0.0004	0.0225	STXBP5	syntaxin binding protein 5 (tomosyn)	Multiple_Complex
TC1400006632.hg.1	5.35	7.65	-4.92	0.0009	0.0384	TRAJ35	T cell receptor alpha joining 35 (non-functional)	Coding
TC0X00010136.hg.1	10.51	8.54	3.93	0.0001	0.0121	TAF9B	TAF9B RNA polymerase II, TATA box binding protein (TBP)-associated factor, 31kDa	Multiple_Complex
TC0900009950.hg.1	7.78	6.04	3.35	0.0002	0.0136	TLN1; MIR6852	talin 1; microRNA 6852	Multiple_Complex
TC1400010777.hg.1	4.94	10.4	-43.73	1.4e-08	1.51e-05	TC2N	tandem C2 domains, nuclear	Multiple_Complex
TC1200009930.hg.1	6.16	8.19	-4.09	0.0003	0.0188	TAS2R63P	taste receptor, type 2, member 63, pseudogene	Multiple_Complex
TC1300009271.hg.1	9.7	8.1	3.04	0.0006	0.0321	TBC1D4	TBC1 domain family, member 4	Multiple_Complex
TC1000008502.hg.1	7.61	5.54	4.22	0.0005	0.0274	TBC1D12	TBC1 domain family, member 12	Multiple_Complex
TC0900008887.hg.1	12.01	10.21	3.49	5.08e-05	0.006	TBC1D13	TBC1 domain family, member 13	Multiple_Complex
TC1700008511.hg.1	7.26	5.47	3.46	0.0009	0.0395	TBX2	T-box 2	Multiple_Complex
TC1200012016.hg.1	12.84	10.13	6.5	6.1e-05	0.0068	TBX3	T-box 3	Multiple_Complex
TC0700010719.hg.1	6.53	8.71	-4.51	6.54e-05	0.0071	TBX20	T-box 20	Multiple_Complex
TC0600014194.hg.1	8.9	5.9	7.98	8.16e-07	0.0003	TIAM2	T-cell lymphoma invasion and metastasis 2	Multiple_Complex
TC1900011392.hg.1	12.78	8.78	16.02	1.07e-08	1.22e-05	TFPT	TCF3 (E2A) fusion partner (in childhood Leukemia)	Coding
TC1100006888.hg.1	11.94	10.6	2.54	0.0008	0.0368	TEAD1	TEA domain family member 1 (SV40 transcriptional enhancer factor)	Multiple_Complex
TC0900011305.hg.1	7.76	12.61	-28.79	9.64e-09	1.14e-05	TNC	tenascin C	Multiple_Complex
TC0100008145.hg.1	8.57	15.53	-124.35	2.79e-11	1.79e-07	TSPAN1	tetraspanin 1	Multiple_Complex
TC1100006495.hg.1	9.89	8.09	3.49	0.0001	0.0111	TSPAN4	tetraspanin 4	Multiple_Complex
TC0400011383.hg.1	12.44	10.87	2.98	0.0005	0.0283	TSPAN5	tetraspanin 5	Multiple_Complex
TC1200011251.hg.1	4.63	6.55	-3.81	0.0003	0.0181	TSPAN8	tetraspanin 8	Multiple_Complex
TC1000007895.hg.1	8.97	10.45	-2.77	0.0007	0.0347	TSPAN15	tetraspanin 15	Multiple_Complex
TC1400009967.hg.1	9.46	7.98	2.78	0.0011	0.0456	TTC7B	tetratricopeptide repeat domain 7B	Multiple_Complex
TC1400007912.hg.1	8.74	7.37	2.59	0.0012	0.0478	TTC8	tetratricopeptide repeat domain 8	Multiple_Complex
TC1400007584.hg.1	6.01	9.74	-13.27	1.58e-07	9.12e-05	TTC9	tetratricopeptide repeat domain 9	Coding
TC0100014275.hg.1	5.18	6.81	-3.1	0.0011	0.0439	TTC22	tetratricopeptide repeat domain 22	Multiple_Complex
TC0200007195.hg.1	10.29	8.76	2.9	0.0012	0.0484	TTC27; MIR4765	tetratricopeptide repeat domain 27; microRNA 4765	Multiple_Complex
TC0200009774.hg.1	11.26	9.94	2.5	0.0006	0.0303	TANC1	tetratricopeptide repeat, ankyrin repeat and coiled-coil containing 1	Multiple_Complex
TC0X00009339.hg.1	10.79	12.8	-4.01	2e-05	0.0032	TAB3	TGF-beta activated kinase 1/MAP3K7 binding protein 3	Multiple_Complex
TC0600010960.hg.1	12.63	11.31	2.5	0.0013	0.0492	TPMT	thiopurine S-methyltransferase	Multiple_Complex
TC0100015598.hg.1	9.33	13.05	-13.15	1.58e-08	1.65e-05	TXNIP	thioredoxin interacting protein	Multiple_Complex
TC0100018521.hg.1	9.19	10.48	-2.44	0.0008	0.0352	TSTD1	thiosulfate sulfurtransferase (rhodanese)-like domain containing 1	Multiple_Complex
TC0500013414.hg.1	11.27	12.75	-2.78	0.0005	0.028	THOC3	THO complex 3	Multiple_Complex
TC1500010672.hg.1	7.99	6.07	3.78	0.0007	0.035	TARSL2	threonyl-tRNA synthetase-like 2	Multiple_Complex
TC1500006925.hg.1	17.59	14.24	10.24	1.9e-08	1.85e-05	THBS1	thrombospondin 1	Multiple_Complex
TC1800006448.hg.1	15.04	12.9	4.41	1.06e-05	0.002	TYMS	thymidylate synthetase	Multiple_Complex
TC0800010558.hg.1	10.05	7.09	7.76	2.51e-06	0.0007	TOX	thymocyte selection-associated high mobility group box	Multiple_Complex
TC1200008568.hg.1	11.63	13.06	-2.7	0.001	0.0425	TMPO	thymopoietin	Multiple_Complex
TC1700007777.hg.1	8.84	7.24	3.02	0.0009	0.0405	THRA	thyroid hormone receptor, alpha	Multiple_Complex
TC1500008840.hg.1	13.78	11.89	3.71	0.0001	0.0106	TJP1	tight junction protein 1	Multiple_Complex
TC0500011754.hg.1	9.65	11.22	-2.97	0.0011	0.046	TMED7-TICAM2; TICAM2; TMED7	TMED7-TICAM2 readthrough; toll-like receptor adaptor molecule 2; transmembrane p24 trafficking protein 7	Multiple_Complex
TC0900011393.hg.1	8.76	5.59	9	1.26e-06	0.0004	TRAF1	TNF receptor-associated factor 1	Multiple_Complex
TC1100010551.hg.1	8.99	7.46	2.89	0.0005	0.0275	TRAF6	TNF receptor-associated factor 6, E3 ubiquitin protein ligase	Multiple_Complex
TC0500012497.hg.1	10.13	11.81	-3.2	0.0007	0.0337	TNIP1	TNFAIP3 interacting protein 1	Multiple_Complex
TC1600010316.hg.1	6.35	9.02	-6.36	4.23e-06	0.001	TOX3	TOX high mobility group box family member 3	Multiple_Complex
TC0300013108.hg.1	9.76	6.87	7.42	5.11e-07	0.0002	TNIK	TRAF2 and NCK interacting kinase	Multiple_Complex
TC0300013812.hg.1	9.85	7.75	4.27	3.45e-05	0.0047	TRAK1	trafficking protein, kinesin binding 1	Multiple_Complex
TC0200015425.hg.1	11.47	9.81	3.16	0.0003	0.0183	TRAK2	trafficking protein, kinesin binding 2	Multiple_Complex
TC1100010992.hg.1	6.44	11.85	-42.67	4.77e-09	6.9e-06	TCN1	transcobalamin I (vitamin B12 binding protein, R binder family)	Multiple_Complex
TC0100008375.hg.1	8.07	6.39	3.2	0.0009	0.0389	TCEANC2; MIR4781	transcription elongation factor A (SII) N-terminal and central domain containing 2; microRNA 4781	Multiple_Complex
TC0300010209.hg.1	10.83	9.21	3.09	0.0005	0.0261	TADA3	transcriptional adaptor 3	Multiple_Complex
TC0300013684.hg.1	10.83	12.71	-3.68	4.01e-05	0.0051	TFRC	transferrin receptor	Multiple_Complex
TC0100011621.hg.1	16.67	14.72	3.85	0.0001	0.0099	TGFB2; TGFB2-OT1	transforming growth factor beta 2; TGFB2 overlapping transcript 1	Multiple_Complex
TC0200013746.hg.1	11.18	9.82	2.57	0.0011	0.0449	TGFBRAP1	transforming growth factor beta receptor associated protein 1	Multiple_Complex
TC0800007351.hg.1	7.88	5.46	5.34	6.83e-06	0.0015	TACC1	transforming, acidic coiled-coil containing protein 1	Multiple_Complex
TC2000009058.hg.1	5.86	9.46	-12.18	4.63e-07	0.0002	TGM2	transglutaminase 2	Multiple_Complex
TC1100012100.hg.1	5.18	6.79	-3.05	0.0004	0.0253	TRPC6	transient receptor potential cation channel, subfamily C, member 6	Multiple_Complex
TC1900009511.hg.1	10.6	8.7	3.72	6.47e-05	0.0071	TIMM44	translocase of inner mitochondrial membrane 44 homolog (yeast)	Multiple_Complex
TC1900011729.hg.1	11.43	9.13	4.93	8.85e-06	0.0018	TIMM50	translocase of inner mitochondrial membrane 50 homolog (S. cerevisiae)	Multiple_Complex
TC0600012040.hg.1	12.46	10.79	3.19	0.0001	0.012	TRAM2	translocation associated membrane protein 2	Multiple_Complex
TC0300012770.hg.1	6.65	13.58	-122.18	1.43e-10	5.23e-07	TM4SF18	transmembrane 4 L six family member 18	Multiple_Complex
TC1600007107.hg.1	4.37	9.57	-36.85	4.25e-08	3.44e-05	TMC5	transmembrane channel like 5	Multiple_Complex
TC0400007734.hg.1	4.8	10.35	-46.79	3.64e-10	9.69e-07	TMPRSS11E	transmembrane protease, serine 11E	Coding
TC0600014069.hg.1	16.59	14.9	3.21	7.55e-05	0.0079	TMEM14B	transmembrane protein 14B	Multiple_Complex
TC0600014068.hg.1	15.28	13.33	3.87	1.28e-05	0.0023	TMEM14C	transmembrane protein 14C	Multiple_Complex
TC1000010852.hg.1	16.37	14.69	3.21	0.0001	0.0122	TMEM14DP	transmembrane protein 14D, pseudogene [Source:HGNC Symbol;Acc:HGNC:15660]	Multiple_Complex
TC0X00009129.hg.1	3.94	6.53	-6.05	1.51e-05	0.0026	TMEM27	transmembrane protein 27	Coding
TC1100009514.hg.1	6.2	8.4	-4.59	6.81e-05	0.0073	TMEM45B	transmembrane protein 45B	Multiple_Complex
TC0100007398.hg.1	14.95	13.46	2.8	0.0002	0.0154	TMEM50A	transmembrane protein 50A	Multiple_Complex
TC1200006786.hg.1	6.93	5.36	2.96	0.0002	0.0134	TMEM52B	transmembrane protein 52B	Multiple_Complex
TC0100007403.hg.1	10.21	8.86	2.55	0.0011	0.0438	TMEM57	transmembrane protein 57	Multiple_Complex
TC0100017500.hg.1	9.66	12.37	-6.5	1.23e-06	0.0004	TMEM63A	transmembrane protein 63A	Multiple_Complex
TC1900011743.hg.1	10.35	6.72	12.44	3.53e-08	2.94e-05	TMEM91	transmembrane protein 91	Multiple_Complex
TC1700012419.hg.1	9.25	7.77	2.78	0.0012	0.0467	TMEM101	transmembrane protein 101	Multiple_Complex
TC0300011109.hg.1	9.33	8	2.5	0.0011	0.046	TMEM115	transmembrane protein 115	Multiple_Complex
TC1200007408.hg.1	7.45	5.37	4.22	0.0001	0.0096	TMEM117	transmembrane protein 117	Multiple_Complex
TC0400011175.hg.1	7.26	5.72	2.91	0.0005	0.0271	TMEM150C	transmembrane protein 150C	Multiple_Complex
TC0200014382.hg.1	4.45	6.19	-3.33	0.0008	0.0372	TMEM163	transmembrane protein 163	Multiple_Complex
TC0500011333.hg.1	12.92	14.75	-3.56	2.99e-05	0.0042	TMEM167A	transmembrane protein 167A	Multiple_Complex
TC1600008153.hg.1	12.91	14.31	-2.65	0.0004	0.0236	TMEM208	transmembrane protein 208	Multiple_Complex
TC0700011698.hg.1	11.07	13.15	-4.23	1.65e-05	0.0028	TMEM243	transmembrane protein 243, mitochondrial	Multiple_Complex
TC1300010007.hg.1	8.03	5.03	8	2.98e-06	0.0008	TMEM255B	transmembrane protein 255B	Multiple_Complex
TC1100011048.hg.1	14.83	16.26	-2.7	0.0003	0.0187	TMEM258; MIR611	transmembrane protein 258; microRNA 611	Multiple_Complex
TC0900009513.hg.1	10.59	11.9	-2.48	0.0007	0.0332	TMEM261	transmembrane protein 261	Multiple_Complex
TC0900012154.hg.1	7.05	5.35	3.25	0.0006	0.0298	TMEFF1	transmembrane protein with EGF-like and two follistatin-like domains 1	Multiple_Complex
TC0600011777.hg.1	5.99	8.39	-5.28	1.08e-05	0.0021	TREM1	triggering receptor expressed on myeloid cells 1	Multiple_Complex
TC0500006803.hg.1	13.48	11.57	3.76	4.33e-05	0.0053	TRIO	trio Rho guanine nucleotide exchange factor	Multiple_Complex
TC0400009033.hg.1	7.61	9.17	-2.95	0.0011	0.0439	TRIM2	tripartite motif containing 2	Multiple_Complex
TC1100012954.hg.1	9.29	7.83	2.76	0.0004	0.025	TRIM6	tripartite motif containing 6	Multiple_Complex
TC0600007512.hg.1	4.67	7.58	-7.53	3.38e-07	0.0002	TRIM15	tripartite motif containing 15	Multiple_Complex
TC1700012362.hg.1	9.54	8.08	2.74	0.0004	0.0245	TRIM16	tripartite motif containing 16	Multiple_Complex
TC1700007135.hg.1	10.13	7.46	6.37	1.1e-05	0.0021	TRIM16L	tripartite motif containing 16-like	Multiple_Complex
TC0600011282.hg.1	10.42	8.92	2.81	0.001	0.043	TRIM27	tripartite motif containing 27	Multiple_Complex
TC0600011351.hg.1	5.22	10.08	-29.07	8.23e-08	5.62e-05	TRIM31	tripartite motif containing 31	Multiple_Complex
TC1700011273.hg.1	9.52	7.33	4.59	0.0003	0.0217	TRIM37	tripartite motif containing 37	Multiple_Complex
TC1700011774.hg.1	9.6	7.75	3.6	0.0002	0.0139	TRIM47	tripartite motif containing 47	Multiple_Complex
TC0300014075.hg.1	5.99	11.96	-62.77	9.64e-10	2.01e-06	TRIM59	tripartite motif containing 59	Coding
TC0800008769.hg.1	6.72	5.22	2.84	0.0007	0.0338	TRMT12	tRNA methyltransferase 12 homolog (S. cerevisiae)	Multiple_Complex
TC1500007510.hg.1	13.7	10.48	9.34	5.19e-08	3.83e-05	TPM1	tropomyosin 1 (alpha)	Multiple_Complex
TC0300011172.hg.1	7.79	5.84	3.88	0.0002	0.0155	TNNC1	troponin C type 1 (slow)	Multiple_Complex
TC1900011449.hg.1	9.83	8.57	2.4	0.0009	0.0387	TNNT1	troponin T type 1 (skeletal, slow)	Multiple_Complex
TC1900008839.hg.1	8.86	6.47	5.21	2.63e-06	0.0007	TSEN34	TSEN34 tRNA splicing endonuclease subunit	Multiple_Complex
TC0600014198.hg.1	12.77	11.38	2.63	0.0005	0.0262	TULP4	tubby like protein 4	Multiple_Complex
TC0600010567.hg.1	6.63	4.93	3.25	0.0009	0.0393	TUBB2BP1	tubulin beta 2B class IIb pseudogene 1 [Source:HGNC Symbol;Acc:HGNC:42332]	Pseudogene
TC1900007906.hg.1	14.51	11.06	10.92	4.6e-08	3.61e-05	TBCB	tubulin folding cofactor B	Multiple_Complex
TC0200008921.hg.1	13.07	10.5	5.95	1.33e-06	0.0004	TTL	tubulin tyrosine ligase	Multiple_Complex
TC2200008898.hg.1	7.61	5.35	4.77	3.07e-05	0.0043	TTLL1	tubulin tyrosine ligase-like family member 1	Multiple_Complex
TC0100014743.hg.1	10.69	8.51	4.54	9.83e-05	0.0093	TTLL7	tubulin tyrosine ligase-like family member 7	Multiple_Complex
TC0600010565.hg.1	10.65	8.44	4.62	2.01e-05	0.0032	TUBB2A	tubulin, beta 2A class IIa	Multiple_Complex
TC0600010572.hg.1	6.92	5.32	3.04	0.0013	0.0495	TUBB2B	tubulin, beta 2B class IIb	Multiple_Complex
TC1800006731.hg.1	9.74	8.11	3.09	0.0003	0.0182	TUBB6	tubulin, beta 6 class V	Multiple_Complex
TC0300013146.hg.1	4.76	7.05	-4.87	7.03e-05	0.0075	TNFSF10	tumor necrosis factor (ligand) superfamily, member 10	Multiple_Complex
TC0100012734.hg.1	15.02	10.46	23.61	4.12e-09	6.43e-06	TNFRSF9	tumor necrosis factor receptor superfamily, member 9	Coding
TC1400008382.hg.1	8.78	12.39	-12.23	1.71e-07	9.78e-05	TNFAIP2	tumor necrosis factor, alpha-induced protein 2	Multiple_Complex
TC0600009597.hg.1	10.49	12.95	-5.5	2.42e-06	0.0007	TNFAIP3	tumor necrosis factor, alpha-induced protein 3	Multiple_Complex
TC0600009353.hg.1	6.35	10.42	-16.73	6.18e-07	0.0002	TPD52L1	tumor protein D52-like 1	Multiple_Complex
TC0100006619.hg.1	7.67	6.27	2.64	0.0005	0.0261	TPRG1L	tumor protein p63 regulated 1-like	Multiple_Complex
TC1700008844.hg.1	10.18	8.44	3.33	0.0001	0.0114	TTYH2	tweety family member 2	Multiple_Complex
TC0700006567.hg.1	12.16	10.73	2.68	0.0006	0.0302	TTYH3	tweety family member 3	Multiple_Complex
TC1200008933.hg.1	11.48	12.82	-2.53	0.0009	0.039	TPCN1	two pore segment channel 1	Multiple_Complex
TC1500007008.hg.1	5.96	4.32	3.12	0.0011	0.0438	TYRO3	TYRO3 protein tyrosine kinase	Multiple_Complex
TC2200007114.hg.1	15.91	14.57	2.52	0.0005	0.027	YWHAH	tyrosine 3-monooxygenase/tryptophan 5-monooxygenase activation protein, eta	Multiple_Complex
TC1900011930.hg.1	10.63	9.02	3.06	0.0004	0.0244	U2AF1L4	U2 small nuclear RNA auxiliary factor 1-like 4	Multiple_Complex
TC2000008968.hg.1	9.08	7.08	4.01	5.37e-05	0.0062	UQCC1	ubiquinol-cytochrome c reductase complex assembly factor 1	Multiple_Complex
TC0300011029.hg.1	13.55	11.91	3.14	0.0003	0.0201	UQCRC1	ubiquinol-cytochrome c reductase core protein I	Multiple_Complex
TC1900010286.hg.1	12.69	10.97	3.31	7.29e-05	0.0076	UQCRFS1	ubiquinol-cytochrome c reductase, Rieske iron-sulfur polypeptide 1	Coding
TC0900009876.hg.1	8.1	6.52	2.97	0.0003	0.0211	UBAP2; SNORD121A; SNORD121B	ubiquitin associated protein 2; small nucleolar RNA, C/D box 121A; small nucleolar RNA, C/D box 121B	Multiple_Complex
TC0100013123.hg.1	16.38	14.83	2.94	0.0002	0.0164	UBR4	ubiquitin protein ligase E3 component n-recognin 4	Multiple_Complex
TC0400006810.hg.1	5.08	7.55	-5.55	5.15e-06	0.0012	USP17L23	ubiquitin specific peptidase 17-like family member 23 [Source:HGNC Symbol;Acc:HGNC:44451]	Coding
TC1300008207.hg.1	3.82	5.11	-2.44	0.0012	0.0471	USP24P1	ubiquitin specific peptidase 24 pseudogene 1 [Source:HGNC Symbol;Acc:HGNC:42014]	Multiple_Complex
TC1600009722.hg.1	8.34	6.98	2.56	0.001	0.0413	USP31	ubiquitin specific peptidase 31	Multiple_Complex
TC0200016093.hg.1	11.7	10.27	2.7	0.0005	0.0272	USP40	ubiquitin specific peptidase 40	Multiple_Complex
TC1100006860.hg.1	9.88	7.86	4.06	3.62e-05	0.0048	USP47	ubiquitin specific peptidase 47	Multiple_Complex
TC0100013226.hg.1	11.52	9.97	2.94	0.0005	0.0259	USP48	ubiquitin specific peptidase 48	Multiple_Complex
TC0100006806.hg.1	12.74	10.85	3.73	0.0001	0.0111	UBE4B	ubiquitination factor E4B	Multiple_Complex
TC0100012458.hg.1	8.07	6.47	3.05	0.0008	0.0359	UBE2J2	ubiquitin-conjugating enzyme E2, J2	Multiple_Complex
TC0X00006666.hg.1	7.97	9.35	-2.61	0.0011	0.0457	UBE2E4P	ubiquitin-conjugating enzyme E2E 4 pseudogene	Multiple_Complex
TC1100010897.hg.1	7.21	9.13	-3.77	0.0007	0.0331	UBE2L6	ubiquitin-conjugating enzyme E2L 6	Multiple_Complex
TC1300008497.hg.1	9.31	6.39	7.58	2.39e-05	0.0036	UBL3	ubiquitin-like 3	Multiple_Complex
TC1500010020.hg.1	11.93	10.36	2.96	0.0005	0.0275	UBL7	ubiquitin-like 7	Multiple_Complex
TC1900007809.hg.1	14.5	11.74	6.76	1.26e-06	0.0004	UBA2	ubiquitin-like modifier activating enzyme 2	Multiple_Complex
TC0800012290.hg.1	10.03	7.24	6.95	1.13e-05	0.0021	UBXN8	UBX domain protein 8	Multiple_Complex
TC0900008441.hg.1	7.89	5.77	4.35	5.65e-05	0.0064	UGCG	UDP-glucose ceramide glucosyltransferase	Multiple_Complex
TC0100010381.hg.1	15.88	14.18	3.26	6.4e-05	0.007	UAP1	UDP-N-acetylglucosamine pyrophosphorylase 1	Multiple_Complex
TC1500006726.hg.1	8.58	6.45	4.36	1.86e-05	0.003	ULK4P1; ULK4P2	ULK4 pseudogene 1; ULK4 pseudogene 2	Multiple_Complex
TSUnmapped00000718.hg.1	7.68	5.68	4.01	0.0005	0.0262	ULK4P3	ULK4 pseudogene 3	Pseudogene
TC1500006701.hg.1	9.48	7.28	4.61	0.0002	0.0167	ULK4P3; ULK4P2	ULK4 pseudogene 3; ULK4 pseudogene 2	Multiple_Complex
TC1200009457.hg.1	8.2	6.75	2.73	0.0003	0.0178	ULK1	unc-51 like autophagy activating kinase 1	Multiple_Complex
TC1700010328.hg.1	14.07	12.56	2.84	0.0002	0.0157	UTP6	UTP6, small subunit (SSU) processome component, homolog (yeast)	Multiple_Complex
TC0600009712.hg.1	13.46	11.38	4.23	1.54e-05	0.0027	UTRN	utrophin	Multiple_Complex
TC1500009921.hg.1	11.23	8.64	6.05	8.13e-06	0.0017	UACA	uveal autoantigen with coiled-coil domains and ankyrin repeats	Multiple_Complex
TC1400010649.hg.1	13.22	14.48	-2.39	0.0012	0.0483	VRK1	vaccinia related kinase 1	Multiple_Complex
TC1500009669.hg.1	8.81	7.37	2.7	0.0004	0.0228	VPS13C	vacuolar protein sorting 13 homolog C (S. cerevisiae)	Multiple_Complex
TC0800012213.hg.1	7.45	5.7	3.37	0.0001	0.0101	VPS28	vacuolar protein sorting 28 homolog (S. cerevisiae)	Multiple_Complex
TC1900010696.hg.1	13.08	11.06	4.07	4.44e-05	0.0054	AKT2	v-akt murine thymoma viral oncogene homolog 2	Multiple_Complex
TC0100017984.hg.1	9.44	6.96	5.59	8.84e-05	0.0087	AKT3	v-akt murine thymoma viral oncogene homolog 3	Multiple_Complex
TC0600013203.hg.1	5.8	8.63	-7.09	2.65e-07	0.0001	VNN1	vanin 1	Coding
TC2000007492.hg.1	5.32	8.8	-11.12	4.97e-08	3.77e-05	WFDC2	WAP four-disulfide core domain 2	Multiple_Complex
TC2000009242.hg.1	11.95	14.06	-4.31	1.38e-05	0.0025	WFDC3	WAP four-disulfide core domain 3	Multiple_Complex
TC1000011299.hg.1	9.29	7.84	2.73	0.0006	0.0321	WAPL	WAPL cohesin release factor	Multiple_Complex
TC1500006511.hg.1	8.47	6.51	3.89	0.0002	0.0135	WHAMMP3	WAS protein homolog associated with actin, golgi membranes and microtubules pseudogene 3	Multiple_Complex
TC0600008109.hg.1	8.97	14.32	-40.65	4.56e-09	6.78e-06	VEGFA	vascular endothelial growth factor A	Multiple_Complex
TC0400012487.hg.1	11.96	10.56	2.63	0.0012	0.0485	VEGFC	vascular endothelial growth factor C	Multiple_Complex
TC0200011886.hg.1	9.58	7.03	5.87	5.7e-07	0.0002	WDR35	WD repeat domain 35	Multiple_Complex
TC1500010140.hg.1	8.04	6.43	3.06	0.0003	0.0208	WDR61	WD repeat domain 61	Multiple_Complex
TC0500007179.hg.1	11.06	9.24	3.54	4.53e-05	0.0055	WDR70	WD repeat domain 70	Multiple_Complex
TC0200016681.hg.1	10.07	8.74	2.52	0.0008	0.0362	WDR92	WD repeat domain 92	Multiple_Complex
TC1700010762.hg.1	12.99	10.22	6.79	1.03e-06	0.0004	VAT1	vesicle amine transport 1	Multiple_Complex
TC0100006723.hg.1	8.69	6.84	3.62	0.0011	0.0456	VAMP3	vesicle associated membrane protein 3	Multiple_Complex
TC0200008261.hg.1	13.11	11.2	3.77	0.0002	0.0146	VAMP5	vesicle associated membrane protein 5	Multiple_Complex
TC0700011139.hg.1	12.12	15.61	-11.21	1.9e-07	0.0001	VOPP1	vesicular, overexpressed in cancer, prosurvival protein 1	Multiple_Complex
TC0300011706.hg.1	10.21	7.75	5.5	2.74e-06	0.0008	VGLL3	vestigial-like family member 3	Multiple_Complex
TC1000006891.hg.1	11.75	7.59	17.95	1.78e-08	1.78e-05	VIM	vimentin	Multiple_Complex
TC1000008056.hg.1	13.11	10.54	5.92	2.14e-06	0.0006	VCL	vinculin	Multiple_Complex
TC2200008995.hg.1	10.28	8.4	3.67	0.0001	0.01	WNT7B	wingless-type MMTV integration site family, member 7B	Multiple_Complex
TC1200010559.hg.1	9.89	12.09	-4.6	3.09e-05	0.0044	VDR	vitamin D (1,25- dihydroxyvitamin D3) receptor	Multiple_Complex
TC0600009534.hg.1	5.66	7.59	-3.82	0.0001	0.0099	MYB	v-myb avian myeloblastosis viral oncogene homolog	Multiple_Complex
TC0800010685.hg.1	13.03	10.16	7.31	2.5e-07	0.0001	MYBL1	v-myb avian myeloblastosis viral oncogene homolog-like 1	Multiple_Complex
TC0400006685.hg.1	11.24	9.56	3.2	0.0001	0.0111	WFS1	Wolfram syndrome 1 (wolframin)	Multiple_Complex
TC1000008092.hg.1	15.99	14.18	3.51	0.0003	0.021	VDAC2	voltage-dependent anion channel 2	Multiple_Complex
TC0700011250.hg.1	3.79	5.34	-2.94	0.0003	0.0205	VN1R33P	vomeronasal 1 receptor 33 pseudogene [Source:HGNC Symbol;Acc:HGNC:37353]	Pseudogene
TC0700011283.hg.1	3.89	6.08	-4.58	0.0001	0.012	VN1R37P	vomeronasal 1 receptor 37 pseudogene [Source:HGNC Symbol;Acc:HGNC:37357]	Multiple_Complex
TC0700011294.hg.1	4.59	6.49	-3.74	3.35e-05	0.0046	VN1R40P	vomeronasal 1 receptor 40 pseudogene [Source:HGNC Symbol;Acc:HGNC:37360]	Multiple_Complex
TC1300008735.hg.1	11.07	9.47	3.01	0.0009	0.039	VWA8; MIR5006	von Willebrand factor A domain containing 8; microRNA 5006	Multiple_Complex
TC0500009346.hg.1	8.82	10.93	-4.33	3.68e-05	0.0049	WWC1	WW and C2 domain containing 1	Multiple_Complex
TC0200012163.hg.1	5.87	9.01	-8.79	2.43e-06	0.0007	XDH	xanthine dehydrogenase	Multiple_Complex
TC0300010358.hg.1	13.57	12.23	2.53	0.001	0.0411	XPC	xeroderma pigmentosum, complementation group C	Multiple_Complex
TC0100008025.hg.1	18.23	16.92	2.48	0.0009	0.041	YBX1	Y box binding protein 1	Multiple_Complex
TC1200009913.hg.1	16.97	15.73	2.38	0.0011	0.0458	YBX3	Y box binding protein 3	Multiple_Complex
TC0100017917.hg.1	4.64	6.25	-3.04	0.001	0.0413	Y_RNA	Y RNA [Source:RFAM;Acc:RF00019]	NonCoding
TC1900010597.hg.1	10.04	7.92	4.34	3.84e-05	0.005	YIF1B	Yip1 interacting factor homolog B (S. cerevisiae)	Multiple_Complex
TC0200007132.hg.1	11.24	9.79	2.73	0.0011	0.046	YPEL5	yippee like 5	Multiple_Complex
TC0700009668.hg.1	6.49	5.16	2.52	0.0012	0.0473	ZBED6CL	ZBED6 C-terminal like	Coding
TC1900007318.hg.1	12.16	10.68	2.79	0.0004	0.0245	BABAM1	Zhang2013 ALT_ACCEPTOR, ALT_DONOR, coding, INTERNAL, intronic best transcript NM_001033549	NonCoding
TC0800012455.hg.1	9.85	8.16	3.22	0.0008	0.0361	ZHX1-C8orf76	ZHX1-C8orf76 readthrough	Coding
TC1600008427.hg.1	13.12	10.82	4.9	3.84e-06	0.001	ZNRF1	zinc and ring finger 1, E3 ubiquitin protein ligase	Multiple_Complex
TC0100007832.hg.1	8.15	11.43	-9.71	1.43e-07	8.43e-05	ZC3H12A; MIR6732	zinc finger CCCH-type containing 12A; microRNA 6732	Multiple_Complex
TC0700012761.hg.1	8.83	10.34	-2.85	0.001	0.0426	ZC3HAV1	zinc finger CCCH-type, antiviral 1	Multiple_Complex
TC1000007199.hg.1	10.75	7.09	12.7	1.8e-06	0.0005	ZEB1	zinc finger E-box binding homeobox 1	Multiple_Complex
TC0200014512.hg.1	6.7	4.4	4.93	5.82e-05	0.0066	ZEB2	zinc finger E-box binding homeobox 2	Multiple_Complex
TC1900011814.hg.1	10.41	8.52	3.7	6.15e-05	0.0068	ZNF17	zinc finger protein 17	Multiple_Complex
TC1000007462.hg.1	5.06	7.13	-4.19	6.32e-05	0.007	ZNF22	zinc finger protein 22	Multiple_Complex
TC1500009189.hg.1	12.64	10.84	3.49	5.14e-05	0.006	ZNF106	zinc finger protein 106	Multiple_Complex
TC0700013370.hg.1	11.08	12.53	-2.73	0.0008	0.0381	ZNF107; MIR6839	zinc finger protein 107; microRNA 6839	Multiple_Complex
TC0400012754.hg.1	9.5	10.99	-2.8	0.0004	0.0236	ZNF141	zinc finger protein 141	Multiple_Complex
TC1900007917.hg.1	12.39	10.18	4.63	2e-05	0.0032	ZNF146	zinc finger protein 146	Multiple_Complex
TC0600007395.hg.1	6.07	8.8	-6.62	1.02e-06	0.0004	ZNF165	zinc finger protein 165	Coding
TSUnmapped00000514.hg.1	7.16	5.41	3.38	0.0008	0.0382	ZNF197	zinc finger protein 197	Coding
TC1900011752.hg.1	8.84	7.08	3.38	0.0006	0.0298	ZNF223	zinc finger protein 223	Multiple_Complex
TC1900008252.hg.1	8.41	6.9	2.85	0.0009	0.0388	ZNF224	zinc finger protein 224	Multiple_Complex
TC1900011755.hg.1	10.93	9.22	3.27	0.0001	0.0109	ZNF226	zinc finger protein 226	Multiple_Complex
TC1900008257.hg.1	9.42	7.09	5.02	5.91e-06	0.0013	ZNF227	zinc finger protein 227	Multiple_Complex
TC2200008135.hg.1	6.72	5.25	2.77	0.0011	0.0456	ZNF280A	zinc finger protein 280A	Multiple_Complex
TC1900011753.hg.1	8.2	6	4.62	0.0003	0.0183	ZNF284	zinc finger protein 284	Multiple_Complex
TC1900007947.hg.1	11.74	9.19	5.88	7.32e-06	0.0016	ZNF382	zinc finger protein 382	Multiple_Complex
TC1900007963.hg.1	9.97	7.29	6.37	3.21e-05	0.0045	ZNF383	zinc finger protein 383	Multiple_Complex
TC1900011329.hg.1	6.93	8.15	-2.34	0.0013	0.0491	ZNF415	zinc finger protein 415	Multiple_Complex
TC1900012058.hg.1	12.52	10.59	3.81	1.79e-05	0.003	ZNF417	zinc finger protein 417	Multiple_Complex
TC1900011719.hg.1	8.34	6.68	3.16	6.31e-05	0.007	ZNF420	zinc finger protein 420	Multiple_Complex
TC1900010854.hg.1	8.29	5.71	6	6.51e-06	0.0015	ZNF428	zinc finger protein 428	Multiple_Complex
TC0500009673.hg.1	4.1	6.72	-6.13	0.0002	0.0165	ZNF454	zinc finger protein 454	Multiple_Complex
TC1900007743.hg.1	10.66	8.87	3.47	0.0012	0.0486	ZNF507	zinc finger protein 507	Multiple_Complex
TC0200016418.hg.1	9.77	8.13	3.12	0.0002	0.0167	ZNF512	zinc finger protein 512	Multiple_Complex
TC1900008180.hg.1	10.21	7.85	5.15	3.34e-06	0.0009	ZNF526	zinc finger protein 526	Coding
TC1900010529.hg.1	5.99	4.33	3.15	0.0001	0.0121	ZNF529	zinc finger protein 529	Multiple_Complex
TC1900008992.hg.1	10.69	8.62	4.19	6.98e-05	0.0075	ZNF543	zinc finger protein 543	Multiple_Complex
TC1900011813.hg.1	8.74	7.03	3.28	0.0001	0.01	ZNF548	zinc finger protein 548	Multiple_Complex
TC1900007975.hg.1	9.32	6.06	9.59	1.46e-06	0.0005	ZNF570	zinc finger protein 570	Multiple_Complex
TC1900011938.hg.1	7.9	5.85	4.13	8.6e-05	0.0085	ZNF573	zinc finger protein 573	Multiple_Complex
TC1900008172.hg.1	9.35	6.89	5.51	9.26e-05	0.009	ZNF574	zinc finger protein 574	Coding
TC1900011933.hg.1	8.96	7.49	2.77	0.0012	0.0486	ZNF585A	zinc finger protein 585A	Multiple_Complex
TC1900011825.hg.1	11.54	10.07	2.76	0.0002	0.0161	ZNF587	zinc finger protein 587	Multiple_Complex
TC0400006433.hg.1	8.29	10.09	-3.48	0.0005	0.0259	ZNF595	zinc finger protein 595	Multiple_Complex
TC0500010197.hg.1	13.88	11.67	4.63	4.92e-06	0.0012	ZNF622	zinc finger protein 622	Multiple_Complex
TC0700011298.hg.1	7.95	9.64	-3.22	0.0001	0.0116	ZNF680	zinc finger protein 680	Multiple_Complex
TC1900009576.hg.1	8.82	7.11	3.26	0.0001	0.0099	ZNF699	zinc finger protein 699	Multiple_Complex
TC0700013361.hg.1	9.09	11.37	-4.84	7.43e-05	0.0078	ZNF713	zinc finger protein 713	Multiple_Complex
TC0400012882.hg.1	5.41	8.72	-9.91	4.13e-07	0.0002	ZNF732	zinc finger protein 732	Multiple_Complex
TSUnmapped00000068.hg.1	7.78	5.52	4.78	0.0005	0.0277	ZNF780A	zinc finger protein 780A	Coding
TC1900008988.hg.1	7.91	6.55	2.56	0.0009	0.039	ZNF805	zinc finger protein 805	Multiple_Complex
TC0400006443.hg.1	6.35	8.88	-5.79	1.93e-05	0.0031	ZNF876P	zinc finger protein 876, pseudogene	Multiple_Complex
TC0900011246.hg.1	5.31	7.21	-3.74	4.16e-05	0.0052	ZNF883	zinc finger protein 883	Multiple_Complex
TC0500010427.hg.1	11.79	10.19	3.05	0.0007	0.0338	ZFR	zinc finger RNA binding protein	Multiple_Complex
TC0700010005.hg.1	14.3	12.64	3.17	6.49e-05	0.0071	ZFAND2A	zinc finger, AN1-type domain 2A	Multiple_Complex
TC0800008032.hg.1	12.38	10.73	3.14	0.0002	0.0155	ZC2HC1A	zinc finger, C2HC-type containing 1A	Multiple_Complex
TC0X00009890.hg.1	10.68	12.46	-3.43	0.0001	0.0095	ZC4H2	zinc finger, C4H2 domain containing	Multiple_Complex
TC0200010572.hg.1	8.74	6.23	5.67	6.75e-06	0.0015	ZDBF2	zinc finger, DBF-type containing 2	Multiple_Complex
TC0800006864.hg.1	9.85	8.3	2.92	0.0008	0.0377	ZDHHC2	zinc finger, DHHC-type containing 2	Multiple_Complex
TC0X00010793.hg.1	12.55	13.88	-2.52	0.0008	0.0352	ZDHHC9	zinc finger, DHHC-type containing 9	Multiple_Complex
TC1400009629.hg.1	9.45	7.95	2.83	0.0003	0.0193	ZFYVE1	zinc finger, FYVE domain containing 1	Multiple_Complex
TC0X00010375.hg.1	8.15	5.23	7.58	1.43e-06	0.0005	ZMAT1	zinc finger, matrin-type 1	Multiple_Complex
TC1000008182.hg.1	12.09	9.92	4.47	1.55e-05	0.0027	ZMIZ1	zinc finger, MIZ-type containing 1	Multiple_Complex
TC0100008334.hg.1	8.62	7.07	2.92	0.0008	0.0381	ZYG11A	zyg-11 family member A, cell cycle regulator	Multiple_Complex

## Sheet: NCI-H1975
Supplementary Table 2. Genes altered in expression in individual osimertinib refractory cell lines.
ID	NCI-H1975OR Avg (log2)	NCI-H1975P Avg (log2)	Fold Change	P-val	FDR P-val	Gene Symbol	Description	Group
TC1200009847.hg.1	6.35	4.18	4.52	1.76e-05	0.0092	A2M	alpha-2-macroglobulin	Multiple_Complex
TC0400012396.hg.1	7.71	9.77	-4.16	4.82e-05	0.0176	AADAT	aminoadipate aminotransferase	Multiple_Complex
TC1700008263.hg.1	11.09	13.93	-7.17	4.47e-07	0.0011	ABCC3	ATP binding cassette subfamily C member 3	Multiple_Complex
TC0400011279.hg.1	8.39	10.23	-3.59	0.0002	0.038	ABCG2	ATP binding cassette subfamily G member 2 (Junior blood group)	Multiple_Complex
TC0300007194.hg.1	5.37	7.61	-4.73	1.62e-05	0.0088	ABHD5	abhydrolase domain containing 5	Multiple_Complex
TC1000008926.hg.1	8.6	11.15	-5.82	8.32e-07	0.0017	ACSL5	acyl-CoA synthetase long-chain family member 5	Multiple_Complex
TC1600011362.hg.1	7.46	9.04	-2.99	0.0003	0.0424	ACSM3	acyl-CoA synthetase medium-chain family member 3	Multiple_Complex
TC0500010822.hg.1	8.56	5.55	8.06	8.42e-06	0.0061	ACTBL2	actin, beta-like 2	Multiple_Complex
TC0700009748.hg.1	7.96	9.55	-3.01	0.0003	0.0485	ACTR3B	ARP3 actin-related protein 3 homolog B (yeast)	Multiple_Complex
TC1000012169.hg.1	8.03	6.48	2.93	0.0002	0.034	ADAM12	ADAM metallopeptidase domain 12	Multiple_Complex
TC0200011551.hg.1	9.59	11.09	-2.82	0.0002	0.0401	ADI1	acireductone dioxygenase 1	Multiple_Complex
TC1100008123.hg.1	6.44	8.32	-3.68	7.36e-05	0.0223	ADRBK1	adrenergic, beta, receptor kinase 1	Multiple_Complex
TC0200007050.hg.1	8.74	11.45	-6.52	2.07e-06	0.0027	AGBL5	ATP/GTP binding protein-like 5	Multiple_Complex
TC0700008552.hg.1	6.02	7.98	-3.88	0.0002	0.0334	AGFG2	ArfGAP with FG repeats 2	Multiple_Complex
TC0600008981.hg.1	7.26	10.17	-7.5	1.64e-06	0.0023	AIM1	absent in melanoma 1	Multiple_Complex
TC1100008139.hg.1	10.32	12.97	-6.28	3.12e-06	0.0035	AIP	aryl hydrocarbon receptor interacting protein	Multiple_Complex
TC0700012684.hg.1	15.16	16.95	-3.47	0.0001	0.0303	AKR1B1	aldo-keto reductase family 1, member B1 (aldose reductase)	Multiple_Complex
TC0700009230.hg.1	5.64	8.13	-5.62	6.07e-05	0.02	AKR1B10	aldo-keto reductase family 1, member B10 (aldose reductase)	Multiple_Complex
TC1900010390.hg.1	5.28	8.34	-8.3	3.27e-07	0.0009	AKR1B1P7	aldo-keto reductase family 1, member B1 pseudogene 7	Pseudogene
TC0100017984.hg.1	9.08	6.55	5.77	7.43e-05	0.0225	AKT3	v-akt murine thymoma viral oncogene homolog 3	Multiple_Complex
TC0900008633.hg.1	6.11	3.87	4.71	0.0001	0.0314	AL161784.1	The sequence shown here is derived from an Ensembl automatic analysis pipeline and should be considered as preliminary data. (from UniProt A0A096LNQ5)	Unassigned
TC1100008174.hg.1	9.87	12.13	-4.8	5.13e-06	0.0046	ALDH3B1	aldehyde dehydrogenase 3 family, member B1	Multiple_Complex
TC1100011350.hg.1	3.61	6.15	-5.8	1.3e-05	0.008	ALDH3B2	aldehyde dehydrogenase 3 family, member B2	Multiple_Complex
TC0200015429.hg.1	7.09	9.19	-4.32	0.0003	0.0438	ALS2CR11	amyotrophic lateral sclerosis 2 chromosome region candidate 11	Multiple_Complex
TC0300012498.hg.1	10.96	12.81	-3.61	4.87e-05	0.0177	ANAPC13	anaphase promoting complex subunit 13	Multiple_Complex
TC0900011565.hg.1	7.96	5.82	4.4	5.79e-05	0.0194	ANGPTL2	angiopoietin like 2	Multiple_Complex
TC0500008854.hg.1	10.2	11.96	-3.38	0.0002	0.0348	ANKHD1; EIF4EBP3; ANKHD1-EIF4EBP3	ankyrin repeat and KH domain containing 1; eukaryotic translation initiation factor 4E binding protein 3; ANKHD1-EIF4EBP3 readthrough	Multiple_Complex
TC1000011368.hg.1	5.2	7.24	-4.11	5e-05	0.0178	ANKRD22	ankyrin repeat domain 22	Multiple_Complex
TC1800008287.hg.1	6.82	8.7	-3.68	3.31e-05	0.0139	ANKRD29	ankyrin repeat domain 29	Multiple_Complex
TC0X00009025.hg.1	8.69	6.07	6.14	3.03e-05	0.013	ANOS1	anosmin 1	Multiple_Complex
TC2200009270.hg.1	7.55	9.9	-5.1	2.11e-06	0.0027	APOBEC3B	apolipoprotein B mRNA editing enzyme, catalytic polypeptide-like 3B	Coding
TC1900011759.hg.1	7.79	10.92	-8.75	3.34e-07	0.0009	APOC1	apolipoprotein C-I	Multiple_Complex
TC1500010707.hg.1	10.24	12.08	-3.57	6.29e-05	0.0203	ARHGAP11B	Rho GTPase activating protein 11B	Multiple_Complex
TC1500006785.hg.1	10.56	12.22	-3.14	0.0001	0.0268	ARHGAP11B; ARHGAP11A	Rho GTPase activating protein 11B; Rho GTPase activating protein 11A	Multiple_Complex
TC0500008941.hg.1	9.41	11.27	-3.63	6.38e-05	0.0204	ARHGAP26	Rho GTPase activating protein 26	Multiple_Complex
TC0900009948.hg.1	5.96	7.98	-4.04	8.46e-05	0.0238	ARHGEF39	Rho guanine nucleotide exchange factor 39	Multiple_Complex
TC1000007761.hg.1	14.01	12.15	3.64	8.4e-05	0.0237	ARID5B	AT rich interactive domain 5B (MRF1-like)	Multiple_Complex
TC1600011494.hg.1	14.35	16.02	-3.17	7.01e-05	0.0216	ARL6IP1	ADP-ribosylation factor like GTPase 6 interacting protein 1	Multiple_Complex
TC0300006489.hg.1	11.58	13.15	-2.96	0.0002	0.0373	ARL8B	ADP-ribosylation factor like GTPase 8B	Multiple_Complex
TC0300008940.hg.1	9.69	11.49	-3.47	0.0002	0.0339	ARMC8	armadillo repeat containing 8	Multiple_Complex
TC1200007147.hg.1	4.55	6.93	-5.19	0.0002	0.0368	ARNTL2	aryl hydrocarbon receptor nuclear translocator-like 2	Multiple_Complex
TC0700013420.hg.1	7.02	8.63	-3.07	0.0003	0.0476	ARPC1B	actin related protein 2/3 complex subunit 1B	Multiple_Complex
TC1200007654.hg.1	9.69	11.22	-2.89	0.0003	0.0424	ATG101	autophagy related 101	Multiple_Complex
TSUnmapped00000109.hg.1	7.3	9.89	-6.01	5.6e-06	0.0047	ATG16L1	autophagy related 16-like 1	NonCoding
TC1700008178.hg.1	12.87	14.75	-3.69	5.8e-05	0.0194	ATP5G1	ATP synthase, H+ transporting, mitochondrial Fo complex subunit C1 (subunit 9)	Multiple_Complex
TC1400010780.hg.1	9.25	10.88	-3.09	0.0002	0.0339	ATXN3	ataxin 3	Multiple_Complex
TC1700009679.hg.1	11.93	13.54	-3.04	0.0001	0.0293	AURKB	aurora kinase B	Multiple_Complex
TC0700007121.hg.1	11.78	13.96	-4.55	1.09e-05	0.0072	AVL9	AVL9 homolog (S. cerevisiase)	Multiple_Complex
TC0100007705.hg.1	6.36	8.55	-4.57	0.0001	0.0299	AZIN2	antizyme inhibitor 2	Multiple_Complex
TC1100013049.hg.1	6.93	8.83	-3.73	0.0002	0.0348	BBS1	Bardet-Biedl syndrome 1	Multiple_Complex
TC1100010410.hg.1	9.59	7.84	3.37	4.15e-05	0.016	BDNF	brain-derived neurotrophic factor	Multiple_Complex
TC1200010182.hg.1	6.27	11.19	-30.3	1.73e-09	2.94e-05	BHLHE41	basic helix-loop-helix family, member e41	Multiple_Complex
TC1000007703.hg.1	7.79	5.38	5.3	9.91e-05	0.0259	BICC1	BicC family RNA binding protein 1	Multiple_Complex
TC0200007184.hg.1	8.2	9.81	-3.05	0.0003	0.0424	BIRC6	baculoviral IAP repeat containing 6	Multiple_Complex
TC1500008328.hg.1	5.49	7.19	-3.23	0.0003	0.0413	BLM	Bloom syndrome, RecQ helicase-like	Multiple_Complex
TC1200012640.hg.1	12.82	14.68	-3.62	3.35e-05	0.014	BLOC1S1	biogenesis of lysosomal organelles complex-1, subunit 1	Multiple_Complex
TC1900010708.hg.1	11.35	12.98	-3.09	0.0001	0.0302	BLVRB	biliverdin reductase B	Multiple_Complex
TC0900010260.hg.1	6.55	8.01	-2.76	0.0002	0.0391	BNIP3P4	BCL2/adenovirus E1B 19kDa interacting protein 3 pseudogene 4	Multiple_Complex
TC1300006802.hg.1	7.46	9.35	-3.71	1.72e-05	0.0092	BRCA2	breast cancer 2, early onset	Multiple_Complex
TC1700011364.hg.1	6.66	8.3	-3.11	0.0002	0.0325	BRIP1	BRCA1 interacting protein C-terminal helicase 1	Multiple_Complex
TC1400010022.hg.1	7.05	8.67	-3.06	0.0003	0.0458	BTBD7	BTB (POZ) domain containing 7	Multiple_Complex
TC0200013878.hg.1	7.89	9.65	-3.37	0.0001	0.028	BUB1	BUB1 mitotic checkpoint serine/threonine kinase	Multiple_Complex
TC0700008494.hg.1	11	12.48	-2.79	0.0003	0.0466	BUD31	BUD31 homolog	Multiple_Complex
TC0700006781.hg.1	8.35	10.04	-3.22	0.0001	0.0285	BZW2	basic leucine zipper and W2 domains 2	Multiple_Complex
TC1200007710.hg.1	8.93	11.32	-5.24	3.67e-06	0.0038	C12orf10	chromosome 12 open reading frame 10	Multiple_Complex
TC0600014108.hg.1	13.91	11.94	3.92	3.22e-05	0.0136	C4A	complement component 4A (Rodgers blood group)	Multiple_Complex
TC0600007628.hg.1	13.91	11.94	3.92	3.22e-05	0.0136	C4B	complement component 4B (Chido blood group)	Multiple_Complex
TC0400012386.hg.1	11.05	12.53	-2.77	0.0002	0.0368	C4orf27	chromosome 4 open reading frame 27	Multiple_Complex
TC1500009709.hg.1	7.18	9.17	-3.97	5.06e-05	0.0179	CA12	carbonic anhydrase XII	Multiple_Complex
TC0900007094.hg.1	7.35	5.26	4.28	6.51e-05	0.0207	CA9	carbonic anhydrase IX	Multiple_Complex
TC1100012389.hg.1	12.03	7.44	24.01	4.63e-08	0.0002	CADM1	cell adhesion molecule 1	Multiple_Complex
TC1100013222.hg.1	13.56	11.25	4.95	1.5e-05	0.0085	CARD16	caspase recruitment domain family, member 16	Multiple_Complex
TC0800012464.hg.1	8.8	6.26	5.83	1.91e-06	0.0025	CASC8	cancer susceptibility candidate 8 (non-protein coding)	NonCoding
TC0700009488.hg.1	12.73	14.41	-3.22	0.0001	0.0313	CASP2	caspase 2	Multiple_Complex
TC0100016214.hg.1	7.17	4.99	4.53	5.88e-05	0.0195	CCDC190	coiled-coil domain containing 190	Multiple_Complex
TC0300012186.hg.1	12.07	14.25	-4.51	1.09e-05	0.0072	CCDC58	coiled-coil domain containing 58	Multiple_Complex
TC0300014031.hg.1	8.52	11.71	-9.15	2.24e-07	0.0007	CCDC80; LINC01279	coiled-coil domain containing 80; long intergenic non-protein coding RNA 1279	Multiple_Complex
TC0500007665.hg.1	12.75	14.57	-3.53	4.47e-05	0.0167	CCNB1	cyclin B1	Multiple_Complex
TC1400008173.hg.1	9.23	11.01	-3.43	0.0003	0.0479	CCNK	cyclin K	Multiple_Complex
TC1200010591.hg.1	12.82	11.27	2.93	0.0002	0.0398	CCNT1	cyclin T1	Multiple_Complex
TC0200010615.hg.1	10.48	12.45	-3.92	1.87e-05	0.0095	CCNYL1; MIR4775	cyclin Y like 1; microRNA 4775	Multiple_Complex
TC1600007112.hg.1	7.03	9.06	-4.08	2.38e-05	0.0112	CCP110	centriolar coiled coil protein 110kDa	Multiple_Complex
TC0300007259.hg.1	8.72	10.65	-3.81	0.0001	0.0277	CCRL2	chemokine (C-C motif) receptor-like 2	Multiple_Complex
TC1100013161.hg.1	13.92	12.32	3.02	0.0002	0.0339	CD59	CD59 molecule, complement regulatory protein	Multiple_Complex
TC0500012470.hg.1	5.49	7.11	-3.09	8.11e-05	0.0231	CD74	CD74 molecule, major histocompatibility complex, class II invariant chain	Multiple_Complex
TC2200006607.hg.1	6.7	8.63	-3.8	0.0001	0.0306	CDC45	cell division cycle 45	Multiple_Complex
TC0800007065.hg.1	7.51	9.07	-2.95	0.0002	0.0334	CDCA2	cell division cycle associated 2	Multiple_Complex
TC1400010394.hg.1	7.03	8.71	-3.2	0.0001	0.0306	CDCA4	cell division cycle associated 4	Coding
TC0300010913.hg.1	7.36	10.03	-6.35	4.21e-06	0.0043	CDCP1	CUB domain containing protein 1	Multiple_Complex
TC1600008209.hg.1	5.64	8.54	-7.47	1.42e-06	0.0022	CDH1	cadherin 1, type 1	Multiple_Complex
TC1600011418.hg.1	15.39	12.86	5.78	1.48e-05	0.0085	CDH3	cadherin 3, type 1, P-cadherin (placental)	Multiple_Complex
TC0200010467.hg.1	4.78	6.94	-4.47	6.11e-05	0.02	CDK15	cyclin-dependent kinase 15	Multiple_Complex
TC1100011338.hg.1	7.71	9.46	-3.35	6.82e-05	0.0212	CDK2AP2	cyclin-dependent kinase 2 associated protein 2	Multiple_Complex
TC1200010977.hg.1	14.42	16.14	-3.3	3.48e-05	0.0144	CDK4	cyclin-dependent kinase 4	Multiple_Complex
TC0700013055.hg.1	9.65	11.33	-3.21	0.0003	0.0413	CDK5	cyclin-dependent kinase 5	Multiple_Complex
TC0400011043.hg.1	6.62	8.14	-2.88	0.0003	0.0469	CDKL2	cyclin-dependent kinase-like 2 (CDC2-related kinase)	Multiple_Complex
TC1400007201.hg.1	11.91	13.45	-2.91	0.0002	0.0334	CDKN3	cyclin-dependent kinase inhibitor 3	Multiple_Complex
TC0100011581.hg.1	11.59	13.17	-3	0.0003	0.043	CENPF	centromere protein F	Multiple_Complex
TC0500010928.hg.1	6.79	8.51	-3.31	5.16e-05	0.0181	CENPK	centromere protein K	Multiple_Complex
TC2200008847.hg.1	9.17	11.14	-3.92	0.0001	0.0314	CENPM	centromere protein M	Multiple_Complex
TC1000011743.hg.1	6.45	8.03	-2.99	0.0003	0.0476	CFAP43	cilia and flagella associated protein 43	Multiple_Complex
TC0600014106.hg.1	11.69	10.06	3.11	9.67e-05	0.0255	CFB	complement factor B	Multiple_Complex
TC0100011064.hg.1	8.2	6	4.61	5.64e-05	0.0192	CFH	complement factor H	Multiple_Complex
TC0400011580.hg.1	8.23	6.51	3.31	6.95e-05	0.0215	CFI	complement factor I	Multiple_Complex
TC1900011993.hg.1	4.87	6.65	-3.45	0.0002	0.0373	CGB; CGB5	chorionic gonadotropin, beta polypeptide; chorionic gonadotropin, beta polypeptide 5	Multiple_Complex
TC1900008516.hg.1	5.57	7.36	-3.44	7.98e-05	0.0231	CGB5; CGB8	chorionic gonadotropin, beta polypeptide 5; chorionic gonadotropin, beta polypeptide 8	Coding
TC1900011996.hg.1	5.23	7.54	-4.94	2.22e-05	0.0108	CGB8	chorionic gonadotropin, beta polypeptide 8	Coding
TC0100009766.hg.1	4.9	7.47	-5.97	7.89e-06	0.0059	CH17-408M7.1	uncharacterized LOC102724558; novel transcript	NonCoding
TC0700012658.hg.1	12.02	14.12	-4.28	1.28e-05	0.008	CHCHD3	coiled-coil-helix-coiled-coil-helix domain containing 3	Multiple_Complex
TC0300008686.hg.1	8.99	10.74	-3.35	0.0003	0.043	CHCHD6	coiled-coil-helix-coiled-coil-helix domain containing 6	Multiple_Complex
TC0600013361.hg.1	11.53	8.76	6.82	5.54e-07	0.0013	CITED2	Cbp/p300-interacting transactivator, with Glu/Asp rich carboxy-terminal domain, 2	Coding
TC1100013192.hg.1	6.38	8.6	-4.65	7.52e-05	0.0225	CLCF1	cardiotrophin-like cytokine factor 1	Coding
TC0400009284.hg.1	6.93	9.42	-5.62	2.95e-06	0.0034	CLCN3	chloride channel, voltage-sensitive 3	Multiple_Complex
TC0300013520.hg.1	9.83	7.71	4.34	1.5e-05	0.0085	CLDN1	claudin 1	Multiple_Complex
TC1700012346.hg.1	8.37	10.35	-3.96	1.85e-05	0.0094	CLDN7	claudin 7	Multiple_Complex
TC0900012024.hg.1	8.71	6.94	3.41	9.52e-05	0.0254	CLIC3	chloride intracellular channel 3	Multiple_Complex
TC0700008003.hg.1	8.4	10.43	-4.09	0.0001	0.0277	CLIP2	CAP-GLY domain containing linker protein 2	Multiple_Complex
TC0200007115.hg.1	5.22	7.52	-4.93	0.0002	0.0325	CLIP4	CAP-GLY domain containing linker protein family, member 4	Multiple_Complex
TC0700011066.hg.1	9.37	10.94	-2.96	0.0003	0.0424	COBL	cordon-bleu WH2 repeat protein	Multiple_Complex
TC0700008358.hg.1	11.89	8.81	8.44	1.83e-07	0.0006	COL1A2	collagen, type I, alpha 2	Multiple_Complex
TC0900009127.hg.1	14.06	11.36	6.5	8.95e-07	0.0017	COL5A1	collagen, type V, alpha 1	Multiple_Complex
TC0700008522.hg.1	11.76	13.84	-4.23	1.4e-05	0.0082	COPS6	COP9 signalosome subunit 6	Multiple_Complex
TC1700011171.hg.1	11.37	14.32	-7.73	1.74e-06	0.0024	COX11	COX11 cytochrome c oxidase copper chaperone	Multiple_Complex
TC1200007597.hg.1	8.23	10.31	-4.23	0.0002	0.0342	COX14	COX14 cytochrome c oxidase assembly factor	Multiple_Complex
TC0300014034.hg.1	9.91	11.59	-3.22	8.07e-05	0.0231	COX17	COX17 cytochrome c oxidase copper chaperone	Multiple_Complex
TC1300007100.hg.1	7.28	9.28	-4.01	0.0002	0.0319	COX17P1	COX17, cytochrome c oxidase copper chaperone pseudogene 1 [Source:HGNC Symbol;Acc:HGNC:24341]	Multiple_Complex
TC0400009223.hg.1	12.2	8.73	11.13	5.98e-07	0.0013	CPE	carboxypeptidase E	Coding
TC1400008007.hg.1	6.83	9.14	-4.97	6.44e-05	0.0206	CPSF2	cleavage and polyadenylation specific factor 2	Multiple_Complex
TC1900006678.hg.1	4.64	7.37	-6.61	8.61e-07	0.0017	CREB3L3	cAMP responsive element binding protein 3-like 3	Multiple_Complex
TC1400010704.hg.1	7.76	10.07	-4.96	1.06e-05	0.0071	CRIP1	cysteine-rich protein 1 (intestinal)	Multiple_Complex
TC1100010289.hg.1	4.96	7.02	-4.16	0.0002	0.0391	CSRP3	cysteine and glycine-rich protein 3 (cardiac LIM protein)	Coding
TC2000007294.hg.1	15.08	16.59	-2.85	0.0002	0.0397	CTNNBL1	catenin, beta like 1	Multiple_Complex
TC1100013129.hg.1	15.68	17.32	-3.12	6.81e-05	0.0212	CTSD	cathepsin D	Multiple_Complex
TC0900010933.hg.1	5.11	8.25	-8.84	3.34e-05	0.014	CTSV	cathepsin V	Multiple_Complex
TC0200009955.hg.1	8.54	6.03	5.73	9.44e-05	0.0254	CYBRD1	cytochrome b reductase 1	Multiple_Complex
TC0200016651.hg.1	11.15	12.88	-3.33	0.0002	0.0343	CYP1B1	cytochrome P450, family 1, subfamily B, polypeptide 1	Multiple_Complex
TC2000009522.hg.1	4.43	6.5	-4.22	5.68e-05	0.0192	CYP24A1	cytochrome P450, family 24, subfamily A, polypeptide 1	Multiple_Complex
TC1700008011.hg.1	6.04	8.39	-5.11	2.45e-05	0.0114	DBF4B	DBF4 zinc finger B	Multiple_Complex
TC0700007367.hg.1	11.44	13.08	-3.11	9.75e-05	0.0255	DBNL; MIR6837	drebrin-like; microRNA 6837	Multiple_Complex
TC0300011815.hg.1	15.82	17.31	-2.8	0.0002	0.0336	DCBLD2	discoidin, CUB and LCCL domain containing 2	Multiple_Complex
TC1600007234.hg.1	7.42	9.32	-3.72	0.0002	0.0398	DCTN5	dynactin 5 (p25)	Multiple_Complex
TC1600009966.hg.1	10.86	12.63	-3.4	2.78e-05	0.0124	DCTPP1	dCTP pyrophosphatase 1	Multiple_Complex
TC0700010925.hg.1	11	12.86	-3.63	2.61e-05	0.0119	DDX56	DEAD (Asp-Glu-Ala-Asp) box helicase 56	Multiple_Complex
TC1100007220.hg.1	10.43	8.32	4.31	0.0001	0.0283	DEPDC7	DEP domain containing 7	Multiple_Complex
TC1400006697.hg.1	11.57	13.71	-4.41	7.92e-06	0.0059	DHRS2	dehydrogenase/reductase (SDR family) member 2	Multiple_Complex
TC0100012921.hg.1	5.78	9.79	-16.15	9.65e-09	9.36e-05	DHRS3; MIR6730	dehydrogenase/reductase (SDR family) member 3; microRNA 6730	Multiple_Complex
TC1700012263.hg.1	8.77	10.74	-3.94	0.0002	0.0364	DHX8	DEAH (Asp-Glu-Ala-His) box polypeptide 8	Multiple_Complex
TC1200007615.hg.1	13.11	14.63	-2.88	0.0001	0.0298	DIP2B	disco-interacting protein 2 homolog B	Multiple_Complex
TC1300008938.hg.1	5.67	7.53	-3.62	0.0003	0.0427	DLEU2; MIR15A; MIR16-1; MIR3613	deleted in lymphocytic leukemia 2 (non-protein coding); microRNA 15a; microRNA 16-1; microRNA 3613	Multiple_Complex
TC0700006466.hg.1	7.6	10.04	-5.42	1.79e-05	0.0093	DNAAF5	dynein, axonemal, assembly factor 5	Multiple_Complex
TC1900010762.hg.1	5.02	3.33	3.22	8.74e-05	0.0243	DNAJC19P3	DnaJ heat shock protein family (Hsp40) member C19 pseudogene 3 [Source:HGNC Symbol;Acc:HGNC:45066]	Multiple_Complex
TC1200007560.hg.1	6.95	8.99	-4.11	7.83e-05	0.023	DNAJC22	DnaJ (Hsp40) homolog, subfamily C, member 22	Multiple_Complex
TC0200016643.hg.1	7.67	9.28	-3.05	0.0003	0.0426	DNMT3A	DNA (cytosine-5-)-methyltransferase 3 alpha	Multiple_Complex
TC1100013048.hg.1	7.97	10.08	-4.32	6.72e-05	0.0211	DPP3	dipeptidyl-peptidase 3	Multiple_Complex
TC2000009016.hg.1	10.37	12.07	-3.26	0.0002	0.0339	DSN1	DSN1 homolog, MIS12 kinetochore complex component	Multiple_Complex
TC0100011512.hg.1	10.45	12.6	-4.42	6.72e-06	0.0055	DTL	denticleless E3 ubiquitin protein ligase homolog (Drosophila)	Multiple_Complex
TC1400006461.hg.1	13.57	11.72	3.61	5.61e-05	0.0191	DUXAP10; LINC01296	double homeobox A pseudogene 10; long intergenic non-protein coding RNA 1296	Multiple_Complex
TC1700008418.hg.1	12.71	14.78	-4.22	5.36e-06	0.0047	DYNLL2	dynein, light chain, LC8-type 2	Multiple_Complex
TC0200008005.hg.1	10.5	8.89	3.06	0.0001	0.0281	DYSF	dysferlin	Multiple_Complex
TC0300012564.hg.1	4.71	6.43	-3.29	0.0003	0.0447	DZIP1L	DAZ interacting zinc finger protein 1-like	Multiple_Complex
TC1100010290.hg.1	8.23	12.17	-15.32	4.97e-08	0.0002	E2F8	E2F transcription factor 8	Multiple_Complex
TC0X00007191.hg.1	12.33	13.87	-2.91	0.0003	0.0431	EBP	emopamil binding protein (sterol isomerase)	Multiple_Complex
TC0600006967.hg.1	11.26	7.78	11.11	3.58e-07	0.0009	EDN1	endothelin 1	Multiple_Complex
TC2000009813.hg.1	9.24	7.6	3.11	0.0001	0.0263	EEF1A2	eukaryotic translation elongation factor 1 alpha 2	Multiple_Complex
TC1600009260.hg.1	7.1	9.29	-4.54	5.63e-05	0.0191	EEF2KMT	eukaryotic elongation factor 2 lysine methyltransferase	Multiple_Complex
TC0300008715.hg.1	5.98	7.56	-2.99	0.0002	0.0391	EEFSEC	eukaryotic elongation factor, selenocysteine-tRNA-specific	Multiple_Complex
TC0700010185.hg.1	12.94	15.07	-4.38	1.26e-05	0.008	EIF2AK1	eukaryotic translation initiation factor 2-alpha kinase 1	Multiple_Complex
TC0700006529.hg.1	4.31	6.07	-3.38	0.0003	0.0487	ELFN1	extracellular leucine-rich repeat and fibronectin type III domain containing 1	Multiple_Complex
TC0400012956.hg.1	10.86	12.8	-3.84	4.76e-05	0.0174	ELOVL6	ELOVL fatty acid elongase 6	Multiple_Complex
TC1500006818.hg.1	11.1	12.9	-3.49	0.0001	0.0287	EMC4	ER membrane protein complex subunit 4	Multiple_Complex
TC1600009362.hg.1	10.73	12.46	-3.32	0.0001	0.0315	EMP2	epithelial membrane protein 2	Multiple_Complex
TC0100006755.hg.1	12.77	10.55	4.65	5.41e-06	0.0047	ENO1	Memczak2013 ANTISENSE, coding, INTERNAL, UTR3 best transcript NM_001428	NonCoding
TC0200007506.hg.1	4.38	7.64	-9.63	1.39e-05	0.0082	EPCAM	epithelial cell adhesion molecule	Multiple_Complex
TC0800012173.hg.1	11.49	8.1	10.5	2.64e-06	0.0032	EPPK1	epiplakin 1	Coding
TC1200012643.hg.1	4.94	7.1	-4.47	0.0002	0.0356	ERBB3	erb-b2 receptor tyrosine kinase 3	Multiple_Complex
TC1200010023.hg.1	5.67	8.47	-6.95	8.6e-05	0.024	ERP27	endoplasmic reticulum protein 27	Multiple_Complex
TC0800008263.hg.1	4.34	10.77	-86.01	2.48e-10	8.41e-06	ESRP1	epithelial splicing regulatory protein 1	Multiple_Complex
TC0700010321.hg.1	7.88	11.57	-12.97	7.4e-08	0.0003	ETV1	ets variant 1	Multiple_Complex
TC0600008466.hg.1	4.09	6.94	-7.17	8.14e-07	0.0016	EVADR; RP11-462G2.1	uncharacterized LOC101928353; novel transcript	NonCoding
TC0300013822.hg.1	12.71	14.27	-2.95	0.0002	0.0395	EXOSC7	exosome component 7	Multiple_Complex
TC1100012230.hg.1	9	10.84	-3.58	0.0001	0.0285	EXPH5	exophilin 5	Multiple_Complex
TC0700012959.hg.1	9.99	12.29	-4.93	4.28e-06	0.0043	EZH2	enhancer of zeste 2 polycomb repressive complex 2 subunit	Multiple_Complex
TC2100008051.hg.1	7.2	9.21	-4.04	5.6e-05	0.0191	EZH2P1	enhancer of zeste 2 polycomb repressive complex 2 subunit pseudogene 1 [Source:HGNC Symbol;Acc:HGNC:39918]	Pseudogene
TC1100011052.hg.1	8.97	7.47	2.83	0.0003	0.0455	FADS3	fatty acid desaturase 3	Multiple_Complex
TC1500008029.hg.1	7.62	9.61	-3.98	2.17e-05	0.0106	FAH	fumarylacetoacetate hydrolase (fumarylacetoacetase)	Multiple_Complex
TC0100016678.hg.1	6.27	8.72	-5.48	5.19e-06	0.0046	FAM129A	family with sequence similarity 129, member A	Multiple_Complex
TC2000008759.hg.1	8.95	6.92	4.07	0.0001	0.0306	FAM182B	family with sequence similarity 182, member B	Multiple_Complex
TC1600011322.hg.1	7.33	9.17	-3.59	4.34e-05	0.0165	FAM195A	family with sequence similarity 195, member A	Multiple_Complex
TC2000007341.hg.1	9.21	11.54	-5.02	4.18e-05	0.016	FAM83D	family with sequence similarity 83, member D	Multiple_Complex
TC0800009641.hg.1	9.97	11.83	-3.63	4.11e-05	0.016	FAM86B1	family with sequence similarity 86, member B1	Multiple_Complex
TC0800009656.hg.1	7.37	9.01	-3.11	0.0001	0.0277	FAM86B2	family with sequence similarity 86, member B2	Multiple_Complex
TC0800006646.hg.1	8.43	10.49	-4.18	3.7e-05	0.0149	FAM86B3P	family with sequence similarity 86, member A pseudogene	Multiple_Complex
TC1100011359.hg.1	6.49	7.99	-2.83	0.0002	0.0406	FAM86C2P	family with sequence similarity 86, member A pseudogene	Multiple_Complex
TC0300011585.hg.1	9.63	11.61	-3.95	8.09e-05	0.0231	FAM86DP	family with sequence similarity 86, member D, pseudogene	Multiple_Complex
TC1200009815.hg.1	9.16	10.96	-3.48	2.59e-05	0.0119	FAM86FP	family with sequence similarity 86, member A pseudogene	Multiple_Complex
TC0300008652.hg.1	11.06	13.12	-4.17	1.02e-05	0.007	FAM86JP	family with sequence similarity 86, member A pseudogene	Multiple_Complex
TC0400006848.hg.1	6	8.46	-5.49	5.18e-06	0.0046	FAM86MP	family with sequence similarity 86 member M, pseudogene [Source:HGNC Symbol;Acc:HGNC:44100]	Multiple_Complex
TC0300006575.hg.1	7.58	9.18	-3.04	0.0003	0.0436	FANCD2	Fanconi anemia complementation group D2	Multiple_Complex
TC0300006613.hg.1	3.95	5.75	-3.47	9.4e-05	0.0254	FANCD2P2	Fanconi anemia complementation group D2 pseudogene 2 [Source:HGNC Symbol;Acc:HGNC:44488]	Multiple_Complex
TC0900010866.hg.1	4.93	7.18	-4.76	8.87e-05	0.0244	FBP1	fructose-1,6-bisphosphatase 1	Multiple_Complex
TC0800011683.hg.1	10.89	12.7	-3.51	4.36e-05	0.0165	FBXO32	F-box protein 32	Multiple_Complex
TC0300011015.hg.1	7.47	9.48	-4.01	4.77e-05	0.0174	FCF1P2	FCF1 pseudogene 2 [Source:HGNC Symbol;Acc:HGNC:44614]	Multiple_Complex
TC0100008496.hg.1	7.42	9.08	-3.16	0.0001	0.0263	FGGY	FGGY carbohydrate kinase domain containing	Multiple_Complex
TC0300007596.hg.1	9.78	11.29	-2.84	0.0003	0.046	FLNB	filamin B, beta	Multiple_Complex
TC1400007860.hg.1	8.57	7.06	2.84	0.0002	0.0407	FLRT2	fibronectin leucine rich transmembrane protein 2	Multiple_Complex
TC1500009238.hg.1	7.97	9.92	-3.84	0.0001	0.0303	FRMD5	FERM domain containing 5	Multiple_Complex
TC1600007521.hg.1	13.09	15.05	-3.87	1.53e-05	0.0085	FUS	FUS RNA binding protein	Multiple_Complex
TC1200006787.hg.1	12.51	10.17	5.07	4.32e-06	0.0043	GABARAPL1	GABA(A) receptor-associated protein like 1	Multiple_Complex
TC0100008664.hg.1	8.21	10.3	-4.24	6.73e-05	0.0211	GADD45A	growth arrest and DNA-damage-inducible, alpha	Multiple_Complex
TC0200007296.hg.1	7.5	10.08	-6	5.86e-06	0.0049	GALM	galactose mutarotase (aldose 1-epimerase)	Multiple_Complex
TC0900008197.hg.1	7.8	9.48	-3.2	9.21e-05	0.0251	GALNT12	polypeptide N-acetylgalactosaminyltransferase 12	Multiple_Complex
TC0700013363.hg.1	9.26	11.08	-3.52	0.0003	0.0442	GBAS	glioblastoma amplified sequence	Multiple_Complex
TC0200006833.hg.1	8.96	11.04	-4.23	8.82e-05	0.0244	GEN1	GEN1 Holliday junction 5 flap endonuclease	Multiple_Complex
TC0700013534.hg.1	9.98	11.44	-2.74	0.0002	0.0339	GGCT	gamma-glutamylcyclotransferase	Multiple_Complex
TC0600007067.hg.1	6.84	9.5	-6.32	1.31e-06	0.0021	GMPR	guanosine monophosphate reductase	Multiple_Complex
TC1400008019.hg.1	9.57	11.29	-3.29	0.0002	0.0333	GOLGA5	golgin A5	Multiple_Complex
TC0200007249.hg.1	7.95	9.83	-3.7	0.0003	0.0431	GPATCH11	G-patch domain containing 11	Multiple_Complex
TC0300012814.hg.1	6.62	9.81	-9.16	2.93e-06	0.0034	GPR87	G protein-coupled receptor 87	Multiple_Complex
TC0100009333.hg.1	5.72	7.41	-3.22	0.0002	0.0407	GPSM2	G-protein signaling modulator 2	Multiple_Complex
TC0800008416.hg.1	6.03	7.82	-3.46	0.0003	0.0477	GRHL2	grainyhead-like transcription factor 2	Multiple_Complex
TC0800010034.hg.1	6.38	8.52	-4.39	1.96e-05	0.0098	GSR	glutathione reductase	Multiple_Complex
TC0700009485.hg.1	7.42	8.85	-2.69	0.0003	0.0458	GSTK1	glutathione S-transferase kappa 1	Multiple_Complex
TC1000012498.hg.1	7.4	9.55	-4.45	1.04e-05	0.007	GSTO2	glutathione S-transferase omega 2	Multiple_Complex
TC0500007694.hg.1	11.09	12.85	-3.38	0.0002	0.0364	GTF2H2; GTF2H2B	general transcription factor IIH subunit 2; general transcription factor IIH subunit 2B (pseudogene)	Multiple_Complex
TC0200010236.hg.1	8.49	10.64	-4.44	0.0001	0.0314	GULP1	GULP, engulfment adaptor PTB domain containing 1	Multiple_Complex
TC2200007318.hg.1	8.17	11.1	-7.58	3.58e-07	0.0009	H1F0	H1 histone family, member 0	Multiple_Complex
TC0700010934.hg.1	14.07	16.06	-3.98	4.08e-05	0.0159	H2AFV	H2A histone family, member V	Multiple_Complex
TC1700012470.hg.1	13.46	15.23	-3.4	5.38e-05	0.0187	H3F3B	H3 histone, family 3B (H3.3B)	Multiple_Complex
TC1600008218.hg.1	5.28	7.53	-4.78	0.0001	0.0277	HAS3	hyaluronan synthase 3	Multiple_Complex
TC1200012249.hg.1	5.7	7.79	-4.26	0.0002	0.0367	HCAR1	hydroxycarboxylic acid receptor 1	Multiple_Complex
TC1700011305.hg.1	6.25	8.44	-4.55	0.0002	0.0357	HEATR6	HEAT repeat containing 6	Multiple_Complex
TC1700011519.hg.1	7.6	9.28	-3.19	0.0002	0.037	HELZ	helicase with zinc finger	Multiple_Complex
TC1700008034.hg.1	5.59	7.13	-2.92	0.0004	0.0495	HEXIM2	hexamethylene bis-acetamide inducible 2	Coding
TC0700012780.hg.1	12.89	14.4	-2.85	0.0002	0.0333	HIPK2	homeodomain interacting protein kinase 2	Multiple_Complex
TC0600011232.hg.1	11.8	14.03	-4.7	4.91e-06	0.0045	HIST1H1B	histone cluster 1, H1b	Multiple_Complex
TC0600011225.hg.1	13.05	15.17	-4.37	9.53e-06	0.0066	HIST1H2AJ	histone cluster 1, H2aj	Multiple_Complex
TC0600014248.hg.1	5.65	7.75	-4.28	0.0001	0.0281	HIST1H2BB	histone cluster 1, H2bb	Coding
TC0600007282.hg.1	7.66	9.38	-3.3	0.0002	0.0336	HIST1H2BF	histone cluster 1, H2bf	Coding
TC0600007290.hg.1	12.83	14.44	-3.05	0.0001	0.0301	HIST1H2BH	histone cluster 1, H2bh	Coding
TC0600011224.hg.1	10.54	13.02	-5.58	2.25e-05	0.0109	HIST1H2BL	histone cluster 1, H2bl	Coding
TC0600011140.hg.1	7.12	8.85	-3.32	0.0002	0.0333	HIST1H3F	histone cluster 1, H3f	Coding
TC0600011233.hg.1	13.6	15.61	-4.03	1.75e-05	0.0092	HIST1H3I	histone cluster 1, H3i	Coding
TC0600011134.hg.1	7.62	9.48	-3.63	0.0002	0.034	HIST1H4D	histone cluster 1, H4d	Coding
TC0100015711.hg.1	11.55	13.72	-4.5	7.78e-06	0.0059	HIST2H2AB	histone cluster 2, H2ab	Coding
TC0100015544.hg.1	14.94	16.93	-3.99	9.15e-06	0.0064	HIST2H2BB; HIST2H3PS2	histone cluster 2, H2bb (pseudogene); histone cluster 2, H3, pseudogene 2	Multiple_Complex
TC0100015696.hg.1	14.22	16.36	-4.41	1.23e-05	0.0078	HIST2H2BF	histone cluster 2, H2bf	Multiple_Complex
TC0200016099.hg.1	12.92	14.71	-3.45	4.06e-05	0.0159	HJURP	Holliday junction recognition protein	Multiple_Complex
TC0600014258.hg.1	10.78	8.97	3.5	0.0002	0.0393	HLA-B	major histocompatibility complex, class I, B	Multiple_Complex
TC0600014257.hg.1	10.77	8.85	3.78	0.0002	0.0368	HLA-C	major histocompatibility complex, class I, C	Multiple_Complex
TC0600007480.hg.1	15.87	13.28	6.03	8.51e-07	0.0017	HLA-F	major histocompatibility complex, class I, F	Multiple_Complex
TC0200006965.hg.1	7.15	8.73	-2.98	0.0003	0.0444	HMGN2P20	high mobility group nucleosomal binding domain 2 pseudogene 20 [Source:HGNC Symbol;Acc:HGNC:39385]	Pseudogene
TC1500006692.hg.1	10.52	12	-2.78	0.0003	0.043	HMGN2P5	high mobility group nucleosomal binding domain 2 pseudogene 5	Multiple_Complex
TC0500013423.hg.1	10.37	11.89	-2.87	0.0002	0.0377	HNRNPH1	heterogeneous nuclear ribonucleoprotein H1 (H)	Multiple_Complex
TC0100008120.hg.1	4.75	6.73	-3.93	3.12e-05	0.0134	HPDL	4-hydroxyphenylpyruvate dioxygenase-like	Coding
TC0400012458.hg.1	3.64	5.36	-3.3	0.0003	0.0424	HPGD	hydroxyprostaglandin dehydrogenase 15-(NAD)	Multiple_Complex
TC1900011099.hg.1	3.85	5.52	-3.18	0.0003	0.0424	HSD17B14	hydroxysteroid (17-beta) dehydrogenase 14	Multiple_Complex
TC1400010257.hg.1	15.6	17.11	-2.83	0.0002	0.0384	HSP90AA1	heat shock protein 90kDa alpha (cytosolic), class A member 1	Multiple_Complex
TC0100013229.hg.1	11.12	9.15	3.91	1.54e-05	0.0085	HSPG2	heparan sulfate proteoglycan 2	Multiple_Complex
TC0700011003.hg.1	8.48	10.14	-3.15	5.79e-05	0.0194	HUS1	HUS1 checkpoint clamp component	Multiple_Complex
TC0200015460.hg.1	6.43	8.16	-3.32	0.0002	0.034	ICA1L	islet cell autoantigen 1 like	Multiple_Complex
TC2000007083.hg.1	9.43	11.62	-4.55	9.33e-05	0.0253	ID1	inhibitor of DNA binding 1, dominant negative helix-loop-helix protein	Multiple_Complex
TC1400008056.hg.1	7.04	9.57	-5.75	7.51e-05	0.0225	IFI27	interferon, alpha-inducible protein 27	Multiple_Complex
TC1100013128.hg.1	4.7	7.08	-5.18	4.87e-06	0.0045	IFITM10	interferon induced transmembrane protein 10	Multiple_Complex
TC0700010965.hg.1	11.04	7.59	10.95	6e-07	0.0013	IGFBP3	insulin like growth factor binding protein 3	Multiple_Complex
TC1200007693.hg.1	12.15	14.09	-3.83	2.93e-05	0.0128	IGFBP6	insulin like growth factor binding protein 6	Multiple_Complex
TC0400010785.hg.1	14.44	9.61	28.58	1.31e-09	2.55e-05	IGFBP7	insulin like growth factor binding protein 7	Multiple_Complex
TC0X00008031.hg.1	6.38	4.49	3.71	0.0002	0.034	IL1RAPL2	interleukin 1 receptor accessory protein-like 2	Multiple_Complex
TC0500007138.hg.1	11.36	9.6	3.4	0.0002	0.038	IL7R	interleukin 7 receptor	Multiple_Complex
TC0700008926.hg.1	6.84	8.42	-2.98	0.0002	0.0383	ING3	inhibitor of growth family member 3	Multiple_Complex
TC0700010854.hg.1	8.41	6.13	4.85	3.18e-05	0.0135	INHBA	inhibin beta A	Multiple_Complex
TC0500007368.hg.1	5.58	8.09	-5.72	2.96e-06	0.0034	ITGA2	integrin, alpha 2 (CD49B, alpha 2 subunit of VLA-2 receptor)	Multiple_Complex
TC0200016743.hg.1	4.51	6.34	-3.54	0.0002	0.037	ITGB6	integrin beta 6	Multiple_Complex
TC0700006844.hg.1	9.25	7.26	3.99	0.0002	0.0328	ITGB8	integrin beta 8	Multiple_Complex
TC1400010015.hg.1	5.52	7.62	-4.27	1.65e-05	0.0089	ITPK1	inositol-tetrakisphosphate 1-kinase	Multiple_Complex
TC0200011980.hg.1	8.35	10.63	-4.86	5.02e-05	0.0178	ITSN2	intersectin 2	Multiple_Complex
TC0500008698.hg.1	5.28	6.97	-3.21	0.0003	0.0466	JADE2	jade family PHD finger 2	Multiple_Complex
TC0700010687.hg.1	7.45	9.3	-3.59	0.0001	0.0301	KBTBD2	kelch repeat and BTB (POZ) domain containing 2	Multiple_Complex
TC0100017193.hg.1	7.4	5.25	4.46	2.66e-05	0.0121	KCNH1	potassium channel, voltage gated eag related subfamily H, member 1	Multiple_Complex
TC1900010864.hg.1	10.11	12.23	-4.34	1.04e-05	0.007	KCNN4	potassium channel, calcium activated intermediate/small conductance subfamily N alpha, member 4	Multiple_Complex
TC1600009944.hg.1	7.7	10.21	-5.69	2e-06	0.0026	KCTD13	potassium channel tetramerization domain containing 13	Multiple_Complex
TC1100008120.hg.1	11.45	13.42	-3.9	1.51e-05	0.0085	KDM2A	lysine (K)-specific demethylase 2A	Multiple_Complex
TC0700012836.hg.1	7.6	9.41	-3.51	0.0003	0.0423	KIAA1147	KIAA1147	Multiple_Complex
TC1000010192.hg.1	4.48	7.66	-9.07	4.08e-06	0.0042	KIAA1462	KIAA1462	Multiple_Complex
TC0300011943.hg.1	8.55	10.64	-4.24	0.0002	0.0353	KIAA1524	KIAA1524	Multiple_Complex
TC1900010008.hg.1	5.03	6.94	-3.76	5.48e-05	0.019	KIAA1683	KIAA1683	Multiple_Complex
TC0100016891.hg.1	6.3	8.19	-3.71	0.0001	0.0315	KIF14	kinesin family member 14	Multiple_Complex
TSUnmapped00000127.hg.1	8.28	10.04	-3.39	0.0003	0.0466	KIF15	kinesin family member 15	Coding
TC0100013189.hg.1	4.55	6.12	-2.98	0.0003	0.0424	KIF17	kinesin family member 17	Multiple_Complex
TC1700010851.hg.1	9.02	10.89	-3.64	7.86e-05	0.023	KIF18B	kinesin family member 18B	Multiple_Complex
TC1400010693.hg.1	11.99	14.34	-5.12	8.92e-06	0.0063	KLC1	kinesin light chain 1	Multiple_Complex
TC0300009290.hg.1	7.46	5.22	4.7	9.11e-06	0.0064	KLF3P2	Kruppel-like factor 3 (basic) pseudogene 2 [Source:HGNC Symbol;Acc:HGNC:41519]	Multiple_Complex
TC0300013815.hg.1	6.33	11.54	-36.87	4.5e-09	6.12e-05	KRBOX1	KRAB box domain containing 1	Multiple_Complex
TC1700010680.hg.1	6.24	3.83	5.33	1.33e-05	0.008	KRT14	keratin 14, type I	Multiple_Complex
TC1700007124.hg.1	8.94	6.2	6.67	3.56e-06	0.0038	KRT16P1	keratin 16 pseudogene 1	Multiple_Complex
TC1700010682.hg.1	12.77	6.73	65.85	1.11e-10	5.04e-06	KRT17	keratin 17, type I	Multiple_Complex
TC1700009911.hg.1	9.6	4.7	29.83	5.28e-09	6.51e-05	KRT17P1	keratin 17 pseudogene 1	Multiple_Complex
TC1700012202.hg.1	9.25	5.53	13.14	2.95e-08	0.0002	KRT17P2	keratin 17 pseudogene 2	Multiple_Complex
TC1700010056.hg.1	9.31	5.66	12.54	4.43e-08	0.0002	KRT17P6	keratin 17 pseudogene 6 [Source:HGNC Symbol;Acc:HGNC:50724]	Multiple_Complex
TC0X00011413.hg.1	8.96	5.29	12.66	1.71e-08	0.0002	L1CAM	L1 cell adhesion molecule	Multiple_Complex
TC1800006897.hg.1	6.93	11.29	-20.51	6.89e-09	7.8e-05	LAMA3	laminin, alpha 3	Multiple_Complex
TC2000009744.hg.1	10.38	7.82	5.88	2.72e-06	0.0033	LAMA5; MIR4758	laminin, alpha 5; microRNA 4758	Multiple_Complex
TC1600007275.hg.1	9.48	11.02	-2.89	0.0002	0.036	LCMT1	leucine carboxyl methyltransferase 1	Multiple_Complex
TC0400007345.hg.1	8.99	5.77	9.33	2.16e-07	0.0007	LIMCH1	LIM and calponin homology domains 1	Multiple_Complex
TC0700007997.hg.1	9.69	11.49	-3.47	2.46e-05	0.0114	LIMK1	LIM domain kinase 1	Multiple_Complex
TC0100011489.hg.1	7.97	10.57	-6.06	8.24e-06	0.006	LINC00467	long intergenic non-protein coding RNA 467	NonCoding
TC0300008123.hg.1	7.92	11.7	-13.74	8.37e-09	8.75e-05	LINC00973; CTD-2021J15.2; skeyswerby	long intergenic non-protein coding RNA 973 [Source:HGNC Symbol;Acc:HGNC:48868]; novel transcript; Transcript Identified by AceView	NonCoding
TC0100010152.hg.1	13.34	15.37	-4.09	1.75e-05	0.0092	LMNA	lamin A/C	Multiple_Complex
TC0700007778.hg.1	4.97	7.27	-4.91	0.0002	0.0334	LOC100128885	uncharacterized LOC100128885	NonCoding
TC0300008565.hg.1	6.98	9.21	-4.68	0.0002	0.036	LOC100129550; RP11-67L2.2	uncharacterized LOC100129550; novel transcript	NonCoding
TC1500006691.hg.1	3.67	5.35	-3.21	0.0002	0.039	LOC100130111; RP11-680F8.1	uncharacterized LOC100130111; Transcript Identified by AceView, Entrez Gene ID(s) 100130111; novel transcript antisense to TJP1	NonCoding
TC1200010988.hg.1	10.78	12.98	-4.62	0.0001	0.0286	LOC100506844; RP11-620J15.3	uncharacterized LOC100506844; novel transcript	NonCoding
TC0800007019.hg.1	5.3	3.69	3.05	0.0002	0.0401	LOC100507156; RP11-177H13.2; neebly	uncharacterized LOC100507156; Transcript Identified by AceView; novel transcript	Multiple_Complex
TC2100006461.hg.1	10.58	12.41	-3.55	8.61e-05	0.024	LOC100507412; CH507-513H4.1	uncharacterized LOC100507412; novel transcript	NonCoding
TC2100006477.hg.1	10.58	12.35	-3.41	0.0001	0.0285	LOC100507412; CH507-528H12.1	Homo sapiens uncharacterized LOC100507412 (LOC100507412), long non-coding RNA.; novel transcript	NonCoding
TC1400009059.hg.1	11.22	12.77	-2.93	0.0002	0.0364	LOC101927418; cheypu; RP11-857B24.5	uncharacterized LOC101927418; Transcript Identified by AceView; novel transcript, antisense to C14orf28	Multiple_Complex
TC0100015646.hg.1	4.29	6.84	-5.86	7.13e-05	0.0218	LOC101927468; XXyac-YX155B6.6; RP4-565E6.1	uncharacterized LOC101927468; novel transcript	NonCoding
TC1900011136.hg.1	5.6	8.24	-6.21	2.57e-05	0.0118	LOC101928295; AC010524.2	uncharacterized LOC101928295; novel transcript, antisense to DKKL1	NonCoding
TC1900010364.hg.1	11.99	10.12	3.66	0.0003	0.0431	LOC105372367; CTD-2538C1.2	uncharacterized LOC105372367; novel transcript	NonCoding
TC0500011056.hg.1	5.95	8.28	-5.03	0.0003	0.0457	LOC647859	occludin pseudogene	Multiple_Complex
TC0500013271.hg.1	8.39	10.16	-3.4	0.0002	0.0374	LOC728554; THOC3	THO complex 3 pseudogene; Homo sapiens THO complex 3, mRNA (cDNA clone MGC:5469 IMAGE:3451612), complete cds.; Homo sapiens THO complex 3, mRNA (cDNA clone MGC:87233 IMAGE:5262880), complete cds.; Salzman2013 ANNOTATED, INTERNAL, ncRNA, OVERLAPTX, OVEXON best transcript NR_003615; Transcript Identified by AceView, Entrez Gene ID(s) 728554	Multiple_Complex
TC0300013083.hg.1	6.5	9.07	-5.94	1.63e-05	0.0088	LRRC34	leucine rich repeat containing 34	Multiple_Complex
TC0700010678.hg.1	11.74	13.45	-3.27	8.85e-05	0.0244	LSM5	LSM5 homolog, U6 small nuclear RNA and mRNA degradation associated	Multiple_Complex
TC0200007200.hg.1	8.23	11.39	-8.89	1.17e-06	0.002	LTBP1	latent transforming growth factor beta binding protein 1	Multiple_Complex
TC0200014361.hg.1	6.88	8.87	-3.97	2.78e-05	0.0124	LYPD1	LY6/PLAUR domain containing 1	Coding
TC2000006756.hg.1	5.34	3.7	3.12	0.0001	0.0303	MACROD2; RPS3P1	MACRO domain containing 2; ribosomal protein S3 pseudogene 1	Multiple_Complex
TC0800008663.hg.1	6.81	11	-18.19	4.69e-08	0.0002	MAL2	mal, T-cell differentiation protein 2 (gene/pseudogene)	Multiple_Complex
TC1100011241.hg.1	11.06	12.58	-2.86	0.0003	0.0484	MAP3K11	mitogen-activated protein kinase kinase kinase 11	Multiple_Complex
TC0300007432.hg.1	10.61	12.45	-3.58	3.57e-05	0.0146	MAPKAPK3	mitogen-activated protein kinase-activated protein kinase 3	Multiple_Complex
TC2000008237.hg.1	14.34	10.66	12.88	4.3e-08	0.0002	MAVS	Jeck2013 ANTISENSE, coding, INTERNAL, OVEXON, UTR3 best transcript NM_020746	NonCoding
TC0600010991.hg.1	7.68	9.48	-3.48	0.0001	0.0286	MBOAT1	membrane bound O-acyltransferase domain containing 1	Multiple_Complex
TC0300008702.hg.1	7.85	10.08	-4.67	1.85e-05	0.0094	MCM2	minichromosome maintenance complex component 2	Multiple_Complex
TC0600012038.hg.1	7.89	9.41	-2.87	0.0003	0.042	MCM3	minichromosome maintenance complex component 3	Multiple_Complex
TC0200014404.hg.1	10.04	11.87	-3.54	7.76e-05	0.023	MCM6	minichromosome maintenance complex component 6	Multiple_Complex
TC1100007453.hg.1	7.6	10.26	-6.33	1.41e-06	0.0022	MDK	midkine (neurite growth-promoting factor 2)	Multiple_Complex
TC1700011369.hg.1	14.73	16.59	-3.63	1.71e-05	0.0092	MED13	mediator complex subunit 13	Multiple_Complex
TC0200008894.hg.1	4.86	8.24	-10.39	1.12e-06	0.002	MERTK	MER proto-oncogene, tyrosine kinase	Multiple_Complex
TC0700008875.hg.1	11.67	13.56	-3.71	7.72e-05	0.0229	MET	MET proto-oncogene, receptor tyrosine kinase	Multiple_Complex
TC1200007626.hg.1	9	10.87	-3.66	3.2e-05	0.0136	METTL7A	methyltransferase like 7A	Coding
TC1200007804.hg.1	6.38	8.26	-3.68	0.0001	0.0306	METTL7B	methyltransferase like 7B	Multiple_Complex
TC1600007169.hg.1	11.72	13.33	-3.07	9.69e-05	0.0255	METTL9	methyltransferase like 9	Multiple_Complex
TC0800008855.hg.1	8.02	5.15	7.31	3.73e-05	0.0149	MIR1205	microRNA 1205	Precursor_microRNA
TC0800008857.hg.1	11.76	9.1	6.31	3.05e-06	0.0034	MIR1206	microRNA 1206	Multiple_Complex
TC0800008862.hg.1	5.74	4.17	2.98	0.0003	0.042	MIR1208	microRNA 1208	Precursor_microRNA
TC0700012613.hg.1	8.08	10.19	-4.32	1.05e-05	0.007	MIR29A; MIR29B1; LINC-PINT	microRNA 29a; microRNA 29b-1; long intergenic non-protein coding RNA, p53 induced transcript	Multiple_Complex
TC1400008279.hg.1	5.32	3.48	3.6	0.0003	0.0436	MIR376C	microRNA 376c	Multiple_Complex
TC0300007865.hg.1	12.97	14.64	-3.17	0.0001	0.0281	MIR4444-1; MIR4444-2	microRNA 4444-1; microRNA 4444-2	Multiple_Complex
TC1700011304.hg.1	10.65	12.59	-3.83	0.0001	0.0285	MIR4737	microRNA 4737	Precursor_microRNA
TC0700007999.hg.1	9.64	11.59	-3.85	0.0002	0.0344	MIR590	microRNA 590	Precursor_microRNA
TC1000010176.hg.1	7.06	9.47	-5.32	3.59e-05	0.0146	MIR604	microRNA 604	Precursor_microRNA
TC1200010978.hg.1	7.73	9.3	-2.98	0.0003	0.0477	MIR6759	microRNA 6759	Multiple_Complex
TC1800007847.hg.1	7.68	4.89	6.93	4.61e-06	0.0044	MIR8078	microRNA 8078	Precursor_microRNA
TC2100006627.hg.1	8.06	5.64	5.33	1.8e-05	0.0093	MIR99AHG	mir-99a-let-7c cluster host gene	Multiple_Complex
TC1000012235.hg.1	12.23	13.68	-2.74	0.0003	0.0421	MKI67	marker of proliferation Ki-67	Multiple_Complex
TC0200011251.hg.1	8.29	10.54	-4.75	8.33e-06	0.006	MLPH	melanophilin	Multiple_Complex
TC1500009522.hg.1	7.05	8.9	-3.59	0.0003	0.0457	MNS1	meiosis-specific nuclear structural 1	Multiple_Complex
TC1900009204.hg.1	11	9.01	3.99	2.66e-05	0.0121	MOB3A	MOB kinase activator 3A	Multiple_Complex
TC1400010261.hg.1	8	9.93	-3.79	6.28e-05	0.0203	MOK	MOK protein kinase	Multiple_Complex
TC0700006945.hg.1	9.6	11.68	-4.23	8.69e-05	0.0242	MPP6	membrane protein, palmitoylated 6	Multiple_Complex
TC1100012474.hg.1	9.98	7.85	4.38	0.0001	0.0276	MPZL2	myelin protein zero-like 2	Multiple_Complex
TC1100011288.hg.1	11.73	14.53	-6.94	1.37e-06	0.0022	MRPL11	mitochondrial ribosomal protein L11	Multiple_Complex
TC1100006547.hg.1	5.92	8.66	-6.66	3.13e-06	0.0035	MRPL23	mitochondrial ribosomal protein L23	Multiple_Complex
TC11_KI270721v1_random00006432.hg.1	6.49	8.47	-3.95	0.0002	0.0351	MRPL23; LOC102724828; AC004556.1	Homo sapiens mitochondrial ribosomal protein L23 (MRPL23), mRNA.; 39S ribosomal protein L23, mitochondrial-like; Homo sapiens mitochondrial ribosomal protein L23, mRNA (cDNA clone MGC:12795 IMAGE:4298000), complete cds.	Coding
TC0300012445.hg.1	13.35	15.03	-3.2	0.0003	0.0477	MRPL3	mitochondrial ribosomal protein L3	Multiple_Complex
TC0300011088.hg.1	6.46	8.43	-3.89	4.98e-05	0.0177	MST1R	macrophage stimulating 1 receptor	Multiple_Complex
TC0100012101.hg.1	10.75	12.3	-2.92	0.0003	0.0427	MTR	5-methyltetrahydrofolate-homocysteine methyltransferase	Multiple_Complex
TC1600011560.hg.1	12.26	10.7	2.94	0.0002	0.0341	MTSS1L	metastasis suppressor 1-like	Multiple_Complex
TC1000008881.hg.1	11.72	10.28	2.71	0.0003	0.0424	MXI1	MAX interactor 1, dimerization protein	Multiple_Complex
TC1700011815.hg.1	14.61	13.05	2.95	0.0001	0.0315	MXRA7	matrix-remodelling associated 7	Multiple_Complex
TC2000007438.hg.1	7.28	9.19	-3.77	0.0001	0.0277	MYBL2	v-myb avian myeloblastosis viral oncogene homolog-like 2	Multiple_Complex
TC0800008845.hg.1	15.49	13.38	4.33	6.04e-06	0.005	MYC	v-myc avian myelocytomatosis viral oncogene homolog	Multiple_Complex
TC1300009293.hg.1	8.6	10.4	-3.48	4.14e-05	0.016	MYCBP2	MYC binding protein 2, E3 ubiquitin protein ligase	Multiple_Complex
TC1100013060.hg.1	5.56	7.63	-4.19	7.85e-05	0.023	MYEOV	myeloma overexpressed	NonCoding
TC0700013418.hg.1	4.49	8.17	-12.77	2.36e-06	0.003	MYH16	myosin, heavy chain 16 pseudogene	Multiple_Complex
TC2000007251.hg.1	10.58	8.84	3.32	0.0002	0.0397	MYL9	myosin light chain 9	Multiple_Complex
TC0500010203.hg.1	8.78	11.03	-4.74	7.8e-06	0.0059	MYO10	myosin X	Multiple_Complex
TC1300009750.hg.1	6.67	4.97	3.25	0.0002	0.0364	MYO16-AS1	MYO16 antisense RNA 1	NonCoding
TC0700013290.hg.1	6.33	9.5	-8.96	1e-06	0.0018	NCAPG2	non-SMC condensin II complex subunit G2	Multiple_Complex
TC0200008502.hg.1	7.33	9.42	-4.25	5.32e-05	0.0186	NCAPH	non-SMC condensin I complex subunit H	Multiple_Complex
TC0700010275.hg.1	15.69	17.29	-3.03	0.0003	0.0455	NDUFA4	NDUFA4, mitochondrial complex associated	Multiple_Complex
TC0700013612.hg.1	11.74	13.57	-3.55	0.0001	0.0306	NDUFA5	NADH dehydrogenase (ubiquinone) 1 alpha subcomplex, 5	Multiple_Complex
TC1400009998.hg.1	13.95	15.7	-3.36	4.04e-05	0.0159	NDUFB1	NADH dehydrogenase (ubiquinone) 1 beta subcomplex, 1, 7kDa	Multiple_Complex
TC1600006574.hg.1	9.39	11.02	-3.08	0.0004	0.0496	NDUFB10	NADH dehydrogenase (ubiquinone) 1 beta subcomplex, 10, 22kDa	Multiple_Complex
TC1100008175.hg.1	7.69	9.43	-3.34	0.0002	0.0343	NDUFS8; MIR4691; MIR7113	NADH dehydrogenase (ubiquinone) Fe-S protein 8, 23kDa (NADH-coenzyme Q reductase); microRNA 4691; microRNA 7113	Multiple_Complex
TC1100008147.hg.1	9.41	11.26	-3.59	4.96e-05	0.0177	NDUFV1	NADH dehydrogenase (ubiquinone) flavoprotein 1, 51kDa	Multiple_Complex
TC0100017216.hg.1	9.73	11.46	-3.32	5.6e-05	0.0191	NEK2	NIMA-related kinase 2	Multiple_Complex
TC0600011470.hg.1	7.19	8.89	-3.26	0.0002	0.0389	NELFE; MIR1236	negative elongation factor complex member E; microRNA 1236	Multiple_Complex
TC1200010946.hg.1	10.37	12.01	-3.12	0.0001	0.0309	NEMP1	nuclear envelope integral membrane protein 1	Multiple_Complex
TC0700006977.hg.1	7.23	9.64	-5.29	2.31e-06	0.0029	NFE2L3	nuclear factor, erythroid 2-like 3	Multiple_Complex
TC1700010703.hg.1	8.44	6.37	4.19	0.0002	0.0334	NKIRAS2	Memczak2013 ANTISENSE, coding, INTERNAL, UTR3 best transcript NM_001001349	NonCoding
TC0400010750.hg.1	8.55	6.3	4.75	0.0003	0.0413	NMU	neuromedin U	Multiple_Complex
TC0200008627.hg.1	5.26	7.86	-6.06	4.45e-06	0.0044	NPAS2	neuronal PAS domain protein 2	Multiple_Complex
TC0200010545.hg.1	8.19	10.71	-5.75	1.56e-06	0.0023	NRP2	neuropilin 2	Multiple_Complex
TC0900012066.hg.1	10.39	8.63	3.39	8.91e-05	0.0244	NSMF; MIR7114	NMDA receptor synaptonuclear signaling and neuronal migration factor; microRNA 7114	Multiple_Complex
TC0700011488.hg.1	9.17	11.08	-3.75	9.33e-05	0.0253	NSUN5	NOP2/Sun domain family, member 5	Multiple_Complex
TC1600009085.hg.1	9.46	11	-2.91	0.0002	0.037	NTHL1	nth-like DNA glycosylase 1	Multiple_Complex
TC0400012961.hg.1	10.4	8.11	4.89	3.04e-06	0.0034	NUDT6	nudix hydrolase 6	Multiple_Complex
TC1100011346.hg.1	6.01	7.58	-2.96	0.0001	0.0302	NUDT8	nudix hydrolase 8	Multiple_Complex
TC0100010397.hg.1	9.18	11.49	-4.94	6.74e-05	0.0211	NUF2	NUF2, NDC80 kinetochore complex component	Multiple_Complex
TC0300010329.hg.1	4.13	6.89	-6.78	2.95e-06	0.0034	NUP210	nucleoporin 210kDa	Multiple_Complex
TC0700006910.hg.1	9.32	11.12	-3.48	0.0001	0.0277	NUPL2	nucleoporin like 2	Multiple_Complex
TC0500007681.hg.1	6.16	7.84	-3.2	0.0001	0.0305	OCLN	occludin	Multiple_Complex
TC0X00009929.hg.1	9.41	7.99	2.68	0.0003	0.0457	OPHN1	oligophrenin 1	Multiple_Complex
TC0600010349.hg.1	6.6	4.6	4	0.0001	0.0285	OR4F7P	olfactory receptor, family 4, subfamily F, member 7 pseudogene	Pseudogene
TC0400006837.hg.1	3.87	5.66	-3.47	0.0001	0.0278	OR7E83P	olfactory receptor, family 7, subfamily E, member 83 pseudogene	Multiple_Complex
TC0700012131.hg.1	8.56	10.11	-2.93	0.0003	0.0469	ORC5	origin recognition complex subunit 5	Multiple_Complex
TC1100008378.hg.1	5.47	6.95	-2.79	0.0003	0.0483	P2RY2	purinergic receptor P2Y, G-protein coupled, 2	Multiple_Complex
TC0100009183.hg.1	10.16	7.64	5.74	1.44e-05	0.0083	PALMD	palmdelphin	Multiple_Complex
TC1400008119.hg.1	14.71	16.35	-3.12	6.24e-05	0.0203	PAPOLA	poly(A) polymerase alpha	Multiple_Complex
TC0400011130.hg.1	5.92	7.49	-2.96	0.0003	0.0479	PAQR3	progestin and adipoQ receptor family member III	Multiple_Complex
TC2200008477.hg.1	8.55	10.2	-3.14	0.0002	0.0336	PATZ1	POZ (BTB) and AT hook containing zinc finger 1	Multiple_Complex
TC1200012636.hg.1	17.04	18.51	-2.75	0.0003	0.0424	PCBP2; PCBP2-OT1	poly(rC) binding protein 2; PCBP2 overlapping transcript 1	Multiple_Complex
TC1300007861.hg.1	8.21	9.99	-3.45	0.0002	0.038	PCCA	propionyl-CoA carboxylase alpha subunit	Multiple_Complex
TC0300012676.hg.1	7.08	10.19	-8.61	6.04e-07	0.0013	PCOLCE2	procollagen C-endopeptidase enhancer 2	Multiple_Complex
TC1700008342.hg.1	8.76	10.51	-3.37	9.64e-05	0.0255	PCTP	phosphatidylcholine transfer protein	Multiple_Complex
TC0500009061.hg.1	8.79	10.42	-3.11	0.0003	0.0479	PCYOX1L	prenylcysteine oxidase 1 like	Multiple_Complex
TC0100011400.hg.1	4.45	6.17	-3.29	0.0003	0.0428	PFKFB2	6-phosphofructo-2-kinase/fructose-2,6-biphosphatase 2	Multiple_Complex
TC0400011823.hg.1	14.36	12.8	2.93	0.0003	0.0468	PGRMC2	progesterone receptor membrane component 2	Multiple_Complex
TC1700011045.hg.1	16.67	18.46	-3.47	5.1e-05	0.018	PHB	prohibitin	Multiple_Complex
TC1200010341.hg.1	9.49	7.36	4.38	2.3e-05	0.011	PKP2	plakophilin 2	Multiple_Complex
TC0400011192.hg.1	15.25	9.9	41.01	7.86e-10	2.13e-05	PLAC8	placenta specific 8	Multiple_Complex
TC1600007235.hg.1	14.41	16.36	-3.86	1.19e-05	0.0076	PLK1	polo-like kinase 1	Multiple_Complex
TC0100006874.hg.1	11.79	10.13	3.17	0.0002	0.0358	PLOD1	procollagen-lysine, 2-oxoglutarate 5-dioxygenase 1	Multiple_Complex
TC0X00008836.hg.1	10.97	9.09	3.68	6.64e-05	0.021	PLXNA3	plexin A3	Multiple_Complex
TC2200009152.hg.1	11.96	10.02	3.82	2.49e-05	0.0115	PLXNB2	plexin B2	Multiple_Complex
TC2000009604.hg.1	9.54	11.06	-2.86	0.0001	0.0306	PMEPA1	prostate transmembrane protein, androgen induced 1	Multiple_Complex
TC1100008008.hg.1	6.42	8.35	-3.82	4.69e-05	0.0173	POLA2	polymerase (DNA directed), alpha 2, accessory subunit	Multiple_Complex
TC0700010910.hg.1	9.27	11.27	-4.01	2.28e-05	0.011	POLD2	polymerase (DNA directed), delta 2, accessory subunit	Multiple_Complex
TC1600008924.hg.1	8.34	10.02	-3.2	0.0001	0.0308	POLR3K	polymerase (RNA) III (DNA directed) polypeptide K, 12.3 kDa	Multiple_Complex
TC0300009353.hg.1	8.14	5.61	5.78	2.03e-05	0.01	PPM1L	protein phosphatase, Mg2+/Mn2+ dependent, 1L	Multiple_Complex
TC1100011331.hg.1	14.35	16.05	-3.26	4.5e-05	0.0167	PPP1CA	protein phosphatase 1, catalytic subunit, alpha isozyme	Multiple_Complex
TC1400008333.hg.1	11.2	13.49	-4.9	7.38e-06	0.0058	PPP2R5C	protein phosphatase 2, regulatory subunit B, gamma	Multiple_Complex
TC1100008187.hg.1	10.82	12.37	-2.93	0.0002	0.0327	PPP6R3	protein phosphatase 6, regulatory subunit 3	Multiple_Complex
TC0200006715.hg.1	5.84	7.59	-3.37	9.71e-05	0.0255	PQLC3	PQ loop repeat containing 3	Multiple_Complex
TC0X00006794.hg.1	14.28	12.39	3.7	6.05e-05	0.02	PRDX4	peroxiredoxin 4	Multiple_Complex
TC1100007948.hg.1	15.55	17.02	-2.78	0.0003	0.0483	PRDX5	peroxiredoxin 5	Coding
TC2000009357.hg.1	4.09	6.25	-4.46	8.2e-06	0.006	PREX1	phosphatidylinositol-3,4,5-trisphosphate-dependent Rac exchange factor 1	Multiple_Complex
TC0700013082.hg.1	8.43	10.42	-3.97	5.4e-05	0.0188	PRKAG2	protein kinase, AMP-activated, gamma 2 non-catalytic subunit	Multiple_Complex
TC1700008661.hg.1	8.4	10.47	-4.19	7.85e-06	0.0059	PRKCA	protein kinase C, alpha	Multiple_Complex
TC0200012261.hg.1	9.07	10.81	-3.34	0.0002	0.0398	PRKD3	protein kinase D3	Multiple_Complex
TC1600009031.hg.1	3.41	6.65	-9.47	4.2e-08	0.0002	PRSS29P	protease, serine, 29, pseudogene	Multiple_Complex
TC1000010070.hg.1	6.89	9.19	-4.94	1.72e-05	0.0092	PRTFDC1	phosphoribosyl transferase domain containing 1	Multiple_Complex
TC0600014110.hg.1	12.37	14.17	-3.48	0.0003	0.043	PSMB9	proteasome subunit beta 9	Multiple_Complex
TC1700008575.hg.1	12.82	15.44	-6.14	5.11e-06	0.0046	PSMC5	proteasome 26S subunit, ATPase 5	Multiple_Complex
TC1700011523.hg.1	11.99	13.57	-2.99	0.0003	0.0454	PSMD12	proteasome 26S subunit, non-ATPase 12	Multiple_Complex
TC0700010020.hg.1	10.16	12.58	-5.35	6.97e-06	0.0056	PSMG3	proteasome (prosome, macropain) assembly chaperone 3	Multiple_Complex
TC0700007623.hg.1	11.13	14.63	-11.35	4.07e-08	0.0002	PSPHP1	phosphoserine phosphatase pseudogene 1 [Source:HGNC Symbol;Acc:HGNC:9578]	Multiple_Complex
TC0100009558.hg.1	11.66	8.89	6.82	2.12e-07	0.0007	PTGFRN	prostaglandin F2 receptor inhibitor	Multiple_Complex
TC0100016715.hg.1	7.59	5.3	4.88	3.73e-05	0.0149	PTGS2	prostaglandin-endoperoxide synthase 2 (prostaglandin G/H synthase and cyclooxygenase)	Multiple_Complex
TC1800006589.hg.1	12.28	9.84	5.43	5.03e-06	0.0046	PTPRM	protein tyrosine phosphatase, receptor type, M	Multiple_Complex
TC0800008848.hg.1	15.69	12.97	6.6	1.61e-06	0.0023	PVT1; MIR1204	Pvt1 oncogene (non-protein coding); microRNA 1204	Multiple_Complex
TC0300007610.hg.1	12.07	14.16	-4.27	1.16e-05	0.0075	PXK	PX domain containing serine/threonine kinase	Multiple_Complex
TC0300008381.hg.1	8.1	9.79	-3.23	0.0003	0.0468	QTRTD1	queuine tRNA-ribosyltransferase domain containing 1	Multiple_Complex
TC0200016202.hg.1	6.7	8.49	-3.47	0.0002	0.0402	RAB17	RAB17, member RAS oncogene family	Multiple_Complex
TC0600009744.hg.1	11.68	9.95	3.32	0.0002	0.035	RAB32	RAB32, member RAS oncogene family	Multiple_Complex
TC1200010650.hg.1	12.74	14.57	-3.54	0.0002	0.0356	RACGAP1	Rac GTPase activating protein 1	Multiple_Complex
TC1400007511.hg.1	7.89	9.63	-3.33	9.85e-05	0.0258	RAD51B	RAD51 paralog B	Multiple_Complex
TC1700008438.hg.1	11.65	13.62	-3.93	2.04e-05	0.0101	RAD51C	RAD51 paralog C	Multiple_Complex
TC1100013053.hg.1	4.78	6.27	-2.81	0.0002	0.0375	RAD9A	RAD9 checkpoint clamp component A	NonCoding
TC2200006641.hg.1	12.02	13.77	-3.37	3.9e-05	0.0155	RANBP1	RAN binding protein 1	Multiple_Complex
TC0100009418.hg.1	9.75	11.36	-3.07	0.0001	0.0306	RAP1A	RAP1A, member of RAS oncogene family	Multiple_Complex
TC0300009229.hg.1	7.87	9.65	-3.44	7.07e-05	0.0217	RAP2B	RAP2B, member of RAS oncogene family	Coding
TC1200010795.hg.1	6.17	8.19	-4.07	0.0002	0.032	RARG	retinoic acid receptor, gamma	Multiple_Complex
TC1100013050.hg.1	7.19	8.82	-3.1	0.0002	0.0339	RBM14	RNA binding motif protein 14	Multiple_Complex
TC1300009330.hg.1	8.46	9.94	-2.78	0.0002	0.0385	RBM26	RNA binding motif protein 26	Multiple_Complex
TC0500013253.hg.1	12.05	13.8	-3.37	0.0001	0.0306	RBM27	RNA binding motif protein 27	Multiple_Complex
TC1100013052.hg.1	10.16	11.6	-2.71	0.0003	0.0442	RBM4	RNA binding motif protein 4	Multiple_Complex
TC1900008544.hg.1	13.23	11.23	4.01	1.86e-05	0.0094	RCN3	reticulocalbin 3, EF-hand calcium binding domain	Multiple_Complex
TC0700011510.hg.1	10.27	12.39	-4.32	2.46e-05	0.0114	RFC2	replication factor C subunit 2	Multiple_Complex
TC0300014001.hg.1	7.52	9.22	-3.24	0.0001	0.028	RFT1	RFT1 homolog	Multiple_Complex
TC1000007556.hg.1	13.18	14.89	-3.28	0.0001	0.0286	RHEBP2	Ras-homolog enriched in brain pseudogene 2 [Source:HGNC Symbol;Acc:HGNC:44991]	Pseudogene
TC1100008113.hg.1	4.81	6.8	-3.98	9.4e-06	0.0066	RHOD	ras homolog family member D	Multiple_Complex
TC0900007091.hg.1	7.36	5.45	3.77	0.0002	0.0395	RMRP	Memczak2013 ANTISENSE, ncRNA, upstream_start best transcript NR_003051	NonCoding
TC0800008864.hg.1	7.63	5.42	4.62	0.0001	0.0308	RN7SKP226	RNA, 7SK small nuclear pseudogene 226 [Source:HGNC Symbol;Acc:HGNC:45950]	NonCoding
TC1900007098.hg.1	12.88	14.57	-3.23	0.0002	0.0339	RNASEH2A	ribonuclease H2, subunit A	Multiple_Complex
TC1700012440.hg.1	6.59	8.36	-3.41	0.0002	0.0359	RNFT1	ring finger protein, transmembrane 1	Multiple_Complex
TC0800008856.hg.1	13.54	11.16	5.2	4.61e-06	0.0044	RNU1-106P	RNA, U1 small nuclear 106, pseudogene [Source:HGNC Symbol;Acc:HGNC:48448]	Small_RNA
TC0700009092.hg.1	5	6.74	-3.35	0.0001	0.0277	RNU1-72P	RNA, U1 small nuclear 72, pseudogene [Source:HGNC Symbol;Acc:HGNC:48414]	Small_RNA
TC0800011790.hg.1	8.83	5.76	8.38	1.02e-06	0.0018	RNU4-25P; RP11-55J15.2	RNA, U4 small nuclear 25, pseudogene [Source:HGNC Symbol;Acc:HGNC:46961]	Multiple_Complex
TC1900009072.hg.1	9.91	11.56	-3.13	0.0001	0.0277	RNU6-1076P	RNA, U6 small nuclear 1076, pseudogene [Source:HGNC Symbol;Acc:HGNC:48039]	Small_RNA
TC0100012391.hg.1	9.91	11.56	-3.13	0.0001	0.0277	RNU6-1100P	RNA, U6 small nuclear 1100, pseudogene [Source:HGNC Symbol;Acc:HGNC:48063]	Small_RNA
TC1000007348.hg.1	9.89	11.44	-2.92	0.0003	0.0424	RNU6-1118P	RNA, U6 small nuclear 1118, pseudogene [Source:HGNC Symbol;Acc:HGNC:48081]	Small_RNA
TC0100012414.hg.1	9.42	10.91	-2.8	0.0004	0.0492	RNU6-1199P	RNA, U6 small nuclear 1199, pseudogene [Source:HGNC Symbol;Acc:HGNC:48162]	Small_RNA
TC0400011710.hg.1	9.91	11.56	-3.13	0.0001	0.0277	RNU6-1217P	RNA, U6 small nuclear 1217, pseudogene [Source:HGNC Symbol;Acc:HGNC:48180]	Small_RNA
TC1600008414.hg.1	10.76	7.87	7.38	1.65e-06	0.0023	RNU6-237P	RNA, U6 small nuclear 237, pseudogene [Source:HGNC Symbol;Acc:HGNC:47200]	Small_RNA
TC0300011817.hg.1	10.01	11.47	-2.74	0.0003	0.0486	RNU6-26P	RNA, U6 small nuclear 26, pseudogene	Small_RNA
TC1600008919.hg.1	9.89	11.44	-2.92	0.0003	0.0424	RNU6-355P	RNA, U6 small nuclear 355, pseudogene [Source:HGNC Symbol;Acc:HGNC:47318]	Small_RNA
TC1100009647.hg.1	9.91	11.56	-3.13	0.0001	0.0277	RNU6-447P	RNA, U6 small nuclear 447, pseudogene [Source:HGNC Symbol;Acc:HGNC:47410]	Small_RNA
TC0900009336.hg.1	9.89	11.44	-2.92	0.0003	0.0424	RNU6-785P	RNA, U6 small nuclear 785, pseudogene [Source:HGNC Symbol;Acc:HGNC:47748]	Small_RNA
TC0100017433.hg.1	9.91	11.56	-3.13	0.0001	0.0277	RNU6-791P	RNA, U6 small nuclear 791, pseudogene [Source:HGNC Symbol;Acc:HGNC:47754]	Small_RNA
TC0300010083.hg.1	9.89	11.44	-2.92	0.0003	0.0424	RNU6-860P	RNA, U6 small nuclear 860, pseudogene [Source:HGNC Symbol;Acc:HGNC:47823]	Small_RNA
TC1500008281.hg.1	5.7	4.05	3.14	0.0003	0.0487	RNU7-111P	RNA, U7 small nuclear 111 pseudogene [Source:HGNC Symbol;Acc:HGNC:45645]	Small_RNA
TC0700010247.hg.1	13.73	15.51	-3.42	5.5e-05	0.019	RPA3	replication protein A3	Multiple_Complex
TC0200006677.hg.1	6.94	8.99	-4.15	0.0002	0.0368	RRM2	ribonucleotide reductase M2	Multiple_Complex
TC0700008147.hg.1	9.14	10.93	-3.48	0.0002	0.0398	RSBN1L	round spermatid basic protein 1-like	Multiple_Complex
TC1000010758.hg.1	5.79	8	-4.63	7.15e-05	0.0218	RTKN2	rhotekin 2	Coding
TC0100009241.hg.1	8.71	6.12	6	7.04e-06	0.0056	S1PR1	sphingosine-1-phosphate receptor 1	Multiple_Complex
TC0300013949.hg.1	8.1	6.34	3.38	0.0003	0.0452	SATB1	SATB homeobox 1	Multiple_Complex
TC1200012327.hg.1	9.85	7.75	4.28	4.48e-05	0.0167	SCARB1	scavenger receptor class B, member 1	Multiple_Complex
TC1000008643.hg.1	13.32	11.17	4.42	6.83e-06	0.0055	SCD	stearoyl-CoA desaturase (delta-9-desaturase)	Multiple_Complex
TC1700007240.hg.1	10.52	8.61	3.77	0.0003	0.0469	SCDP1	stearoyl-CoA desaturase (delta-9-desaturase) pseudogene 1	Pseudogene
TC0200016606.hg.1	7.12	8.88	-3.38	0.0003	0.0444	SCLY	selenocysteine lyase	Multiple_Complex
TC0X00006715.hg.1	9.82	7.84	3.94	0.0001	0.0285	SCML1	sex comb on midleg-like 1 (Drosophila)	Multiple_Complex
TC0700010619.hg.1	12.22	14.99	-6.84	2.19e-07	0.0007	SCRN1	secernin 1	Multiple_Complex
TC0800008299.hg.1	12.25	7.27	31.63	3.5e-09	5.28e-05	SDC2	syndecan 2	Multiple_Complex
TC0700008430.hg.1	11.21	12.68	-2.78	0.0002	0.0395	SDHAF3	succinate dehydrogenase complex assembly factor 3	Multiple_Complex
TC0700006583.hg.1	5.56	3.74	3.53	0.0003	0.046	SDK1	sidekick cell adhesion molecule 1	Multiple_Complex
TC0300010845.hg.1	8.14	9.88	-3.36	0.0002	0.0374	SEC22C	SEC22 homolog C, vesicle trafficking protein	Multiple_Complex
TC1900008435.hg.1	14.38	12.91	2.78	0.0002	0.0389	SEPW1	selenoprotein W, 1	Multiple_Complex
TC1400010169.hg.1	8.53	10.46	-3.81	5.56e-05	0.0191	SETD3	SET domain containing 3	Multiple_Complex
TC0100009929.hg.1	8	9.74	-3.34	0.0002	0.0356	SETDB1	SET domain, bifurcated 1	Multiple_Complex
TC0400010682.hg.1	13.38	11.98	2.64	0.0003	0.0467	SGCB	sarcoglycan beta	Coding
TC1400009351.hg.1	8.72	6.89	3.57	6.15e-05	0.0201	SIX1	SIX homeobox 1	Multiple_Complex
TC1000010722.hg.1	8.62	6.57	4.13	4.41e-05	0.0166	SLC16A9	solute carrier family 16, member 9	Multiple_Complex
TC0200008930.hg.1	10.44	12.42	-3.94	2.41e-05	0.0114	SLC20A1	solute carrier family 20 (phosphate transporter), member 1	Multiple_Complex
TC0100018299.hg.1	6.04	7.62	-2.99	0.0004	0.0495	SLC27A3	solute carrier family 27 (fatty acid transporter), member 3	Multiple_Complex
TC1700011059.hg.1	10.82	12.44	-3.08	0.0002	0.0326	SLC35B1	solute carrier family 35, member B1	Multiple_Complex
TC0700012680.hg.1	7.25	9.17	-3.78	2.99e-05	0.013	SLC35B4	solute carrier family 35 (UDP-xylose/UDP-N-acetylglucosamine transporter), member B4	Multiple_Complex
TC1100009408.hg.1	6.68	10.81	-17.51	7.11e-08	0.0003	SLC37A2	solute carrier family 37 (glucose-6-phosphate transporter), member 2	Multiple_Complex
TC1400010616.hg.1	10.69	12.67	-3.93	0.0001	0.0298	SLC38A6	solute carrier family 38, member 6	Multiple_Complex
TC1900011843.hg.1	9.82	11.66	-3.58	6.54e-05	0.0208	SLC39A3	solute carrier family 39 (zinc transporter), member 3	Multiple_Complex
TC1400008705.hg.1	4.96	6.77	-3.51	0.0001	0.0285	SLC7A8	solute carrier family 7 (amino acid transporter light chain, L system), member 8	Multiple_Complex
TC1500007619.hg.1	5.66	7.51	-3.61	0.0003	0.0424	SMAD6	SMAD family member 6	Multiple_Complex
TC1600006757.hg.1	4.77	8.23	-11.04	4.86e-08	0.0002	SMIM22	small integral membrane protein 22	Multiple_Complex
TC1200010832.hg.1	7.78	9.99	-4.63	0.0002	0.0398	SMUG1	single-strand-selective monofunctional uracil-DNA glycosylase 1	Multiple_Complex
TC0700011929.hg.1	10.4	11.96	-2.95	0.0003	0.0479	SMURF1	SMAD specific E3 ubiquitin protein ligase 1	Multiple_Complex
TC1700011017.hg.1	14.78	16.46	-3.21	8.09e-05	0.0231	SNF8	SNF8, ESCRT-II complex subunit	Multiple_Complex
TC0400008537.hg.1	16.05	14.41	3.12	6.37e-05	0.0204	SNORA24; SNHG8	small nucleolar RNA, H/ACA box 24; small nucleolar RNA host gene 8	Multiple_Complex
TC0500012823.hg.1	6.23	4.63	3.04	0.0002	0.0389	SNORA57	Small nucleolar RNA SNORA57 [Source:RFAM;Acc:RF00191]	Small_RNA
TSUnmapped00000023.hg.1	12.32	10.38	3.84	2.6e-05	0.0119	SNORD36A	small nucleolar RNA, C/D box 36A [Source:HGNC Symbol;Acc:HGNC:10163]	Small_RNA
TC0200013517.hg.1	14.17	15.62	-2.73	0.0004	0.0493	SNRNP200	small nuclear ribonucleoprotein, U5 200kDa subunit	Multiple_Complex
TC1600006436.hg.1	12.37	13.81	-2.72	0.0002	0.0402	SNRNP25	small nuclear ribonucleoprotein, U11/U12 25kDa subunit	Multiple_Complex
TC1000011487.hg.1	5.54	7.16	-3.08	0.0004	0.0488	SORBS1	sorbin and SH3 domain containing 1	Multiple_Complex
TC0200010410.hg.1	13.44	15.19	-3.35	0.0001	0.0281	SPATS2L	spermatogenesis associated, serine-rich 2-like	Multiple_Complex
TC1500006972.hg.1	5.98	7.8	-3.53	0.0001	0.0281	SPINT1	serine peptidase inhibitor, Kunitz type 1	Multiple_Complex
TC0300007164.hg.1	9.27	11	-3.32	9.55e-05	0.0254	SS18L2	synovial sarcoma translocation gene on chromosome 18-like 2	Multiple_Complex
TC1200012610.hg.1	5.32	8.27	-7.75	1.4e-05	0.0082	SSPN	sarcospan	Multiple_Complex
TC1100009524.hg.1	4.35	6.16	-3.52	6.93e-05	0.0215	ST14	suppression of tumorigenicity 14 (colon carcinoma)	Multiple_Complex
TC0300012534.hg.1	6.31	8.5	-4.59	0.0001	0.0289	STAG1	stromal antigen 1	Multiple_Complex
TC1000008385.hg.1	11.36	13.63	-4.82	4.71e-06	0.0044	STAMBPL1	STAM binding protein-like 1	Multiple_Complex
TC0500008312.hg.1	6.5	4.68	3.53	0.0002	0.0343	STARD4-AS1	STARD4 antisense RNA 1	NonCoding
TC0800009891.hg.1	15.06	13.41	3.14	0.0001	0.0314	STC1	stanniocalcin 1	Multiple_Complex
TC0700008292.hg.1	10.11	12.36	-4.73	1.39e-05	0.0082	STEAP1	six transmembrane epithelial antigen of the prostate 1	Multiple_Complex
TC0700010443.hg.1	8.26	10.64	-5.21	7.15e-06	0.0056	STEAP1B	STEAP family member 1B	Multiple_Complex
TC0700008293.hg.1	7.71	11.62	-15.03	2.23e-08	0.0002	STEAP2	STEAP family member 2, metalloreductase	Multiple_Complex
TC0700007345.hg.1	13.88	15.4	-2.87	0.0003	0.0461	STK17A	serine/threonine kinase 17a	Multiple_Complex
TC0700009089.hg.1	6.59	8.44	-3.62	0.0001	0.0306	STRIP2	striatin interacting protein 2	Multiple_Complex
TC0200012252.hg.1	10.25	11.78	-2.89	0.0001	0.0289	STRN	striatin, calmodulin binding protein	Multiple_Complex
TC0700011500.hg.1	7.45	9.15	-3.26	0.0003	0.042	STX1A	syntaxin 1A (brain)	Multiple_Complex
TC0700007633.hg.1	12.15	13.71	-2.95	0.0001	0.0289	SUMF2	sulfatase modifying factor 2	Multiple_Complex
TC0700011010.hg.1	6.75	9.28	-5.8	6.73e-06	0.0055	SUN3	Sad1 and UNC84 domain containing 3	Multiple_Complex
TC1200007821.hg.1	9.21	11.13	-3.79	0.0002	0.034	SUOX	sulfite oxidase	Multiple_Complex
TC2200006883.hg.1	9	6.54	5.5	0.0001	0.0285	SUSD2	sushi domain containing 2	Multiple_Complex
TC0100017446.hg.1	7.72	9.63	-3.76	0.0002	0.0334	SUSD4	sushi domain containing 4	Multiple_Complex
TC1100008111.hg.1	4.67	6.37	-3.25	0.0002	0.032	SYT12	synaptotagmin XII	Multiple_Complex
TC0700011973.hg.1	9.31	10.88	-2.98	0.0002	0.0351	TAF6	TAF6 RNA polymerase II, TATA box binding protein (TBP)-associated factor, 80kDa	Multiple_Complex
TC0Y00006674.hg.1	4.47	6.59	-4.33	0.0002	0.0398	TAF9P1	TATA-box binding protein associated factor 9 pseudogene 1 [Source:HGNC Symbol;Acc:HGNC:31743]	Multiple_Complex
TC1100009169.hg.1	13.9	11.18	6.59	1.05e-05	0.007	TAGLN	transgelin	Multiple_Complex
TC0100009907.hg.1	8.68	10.18	-2.83	0.0003	0.045	TARS2; MIR6878	threonyl-tRNA synthetase 2, mitochondrial (putative); microRNA 6878	Multiple_Complex
TC0100011543.hg.1	7.2	9.58	-5.2	0.0002	0.0334	TATDN3	TatD DNase domain containing 3	Multiple_Complex
TC0900010107.hg.1	7.39	10.93	-11.59	2.78e-07	0.0008	TCONS_l2_00029962	Salzman2013 ANNOTATED, ncRNA, OVEXON best transcript TCONS_l2_00029962	NonCoding
TC1300009673.hg.1	8.82	10.45	-3.1	0.0002	0.0348	TEX30	testis expressed 30	Multiple_Complex
TC1300009492.hg.1	7.21	9.21	-4.02	0.0001	0.0285	TGDS	TDP-glucose 4,6-dehydratase	Multiple_Complex
TC2000009058.hg.1	7.49	9.45	-3.89	0.0003	0.0424	TGM2	transglutaminase 2	Multiple_Complex
TC0200012405.hg.1	9.19	11.16	-3.9	8.86e-05	0.0244	THADA	thyroid adenoma associated	Multiple_Complex
TC1500006925.hg.1	17.38	15.7	3.18	4.88e-05	0.0177	THBS1	thrombospondin 1	Multiple_Complex
TC0500013414.hg.1	8.5	10.44	-3.83	4.29e-05	0.0164	THOC3	THO complex 3	Multiple_Complex
TC0100007645.hg.1	4.88	6.61	-3.31	0.0003	0.042	TINAGL1	tubulointerstitial nephritis antigen-like 1	Multiple_Complex
TC0900007680.hg.1	7.25	5.08	4.5	8.91e-05	0.0244	TLE4	transducin-like enhancer of split 4	Multiple_Complex
TC0300012770.hg.1	5.22	9.17	-15.41	1.58e-07	0.0006	TM4SF18	transmembrane 4 L six family member 18	Multiple_Complex
TC0300014092.hg.1	7.57	9.11	-2.9	0.0003	0.0477	TM4SF19-TCTEX1D2	TM4SF19-TCTEX1D2 readthrough (NMD candidate)	Multiple_Complex
TC1600007107.hg.1	6.52	9.16	-6.23	7.79e-05	0.023	TMC5	transmembrane channel like 5	Multiple_Complex
TC0900010386.hg.1	10.78	8.94	3.59	4.01e-05	0.0158	TMEM2	transmembrane protein 2	Multiple_Complex
TC1300010007.hg.1	5.39	8.69	-9.89	9.98e-07	0.0018	TMEM255B	transmembrane protein 255B	Multiple_Complex
TC0X00009356.hg.1	15.17	8.44	106.22	1.31e-09	2.55e-05	TMEM47	transmembrane protein 47	Coding
TC0700011601.hg.1	11.68	13.74	-4.16	9.42e-05	0.0254	TMEM60	transmembrane protein 60	Multiple_Complex
TC0600008120.hg.1	9.19	7.51	3.21	0.0004	0.0497	TMEM63B	transmembrane protein 63B	Multiple_Complex
TC0800011789.hg.1	8.99	6.05	7.63	1.17e-06	0.002	TMEM75	transmembrane protein 75	Multiple_Complex
TC2100008252.hg.1	6.78	4.86	3.78	3.63e-05	0.0147	TMPRSS3	transmembrane protease, serine 3	Multiple_Complex
TC1400008382.hg.1	7.99	9.85	-3.62	0.0002	0.0367	TNFAIP2	tumor necrosis factor, alpha-induced protein 2	Multiple_Complex
TC0100012734.hg.1	12.46	8.52	15.32	2.55e-08	0.0002	TNFRSF9	tumor necrosis factor receptor superfamily, member 9	Coding
TC1700008326.hg.1	7.34	9.27	-3.81	0.0003	0.0426	TOM1L1	target of myb1 like 1 membrane trafficking protein	Multiple_Complex
TC2000007089.hg.1	11.64	13.36	-3.31	0.0001	0.0268	TPX2	TPX2, microtubule-associated	Multiple_Complex
TC1400008362.hg.1	7.12	9	-3.69	0.0001	0.0269	TRAF3	TNF receptor-associated factor 3	Multiple_Complex
TC0600011777.hg.1	9.4	6.54	7.27	1.59e-06	0.0023	TREM1	triggering receptor expressed on myeloid cells 1	Multiple_Complex
TC1700007135.hg.1	7.92	9.84	-3.78	0.0003	0.0433	TRIM16L	tripartite motif containing 16-like	Multiple_Complex
TC1100012954.hg.1	8.27	10.11	-3.58	5.19e-05	0.0182	TRIM6	tripartite motif containing 6	Multiple_Complex
TC1700007016.hg.1	10.75	12.53	-3.43	0.0002	0.0406	TRPV2	transient receptor potential cation channel, subfamily V, member 2	Multiple_Complex
TC0700013413.hg.1	8.58	10.34	-3.39	0.0003	0.0456	TRRAP	transformation/transcription domain-associated protein	Multiple_Complex
TC0700006783.hg.1	7.25	9.29	-4.11	0.0004	0.0488	TSPAN13	tetraspanin 13	Multiple_Complex
TC1000007895.hg.1	10.45	12.25	-3.5	0.0001	0.0286	TSPAN15	tetraspanin 15	Multiple_Complex
TC0700009329.hg.1	6.57	8.6	-4.07	8.78e-05	0.0244	TTC26	tetratricopeptide repeat domain 26	Multiple_Complex
TC1200010616.hg.1	15.91	17.68	-3.42	0.0003	0.0439	TUBA1B	tubulin, alpha 1b	Multiple_Complex
TC1200012624.hg.1	13.53	15.12	-3.01	0.0001	0.0289	TUBA1C	tubulin, alpha 1c	Multiple_Complex
TC1800006448.hg.1	12.37	13.94	-2.97	0.0002	0.0389	TYMS	thymidylate synthetase	Multiple_Complex
TC1700009306.hg.1	9.91	11.56	-3.13	0.0001	0.0277	U6	U6 spliceosomal RNA [Source:RFAM;Acc:RF00026]	Small_RNA
TC1900006727.hg.1	9.5	12.08	-6	1.23e-06	0.0021	UHRF1	ubiquitin-like with PHD and ring finger domains 1	Multiple_Complex
TC0700007477.hg.1	7.14	10.2	-8.32	9.75e-08	0.0004	UPP1	uridine phosphorylase 1	Multiple_Complex
TC0400006810.hg.1	7.15	5.45	3.26	0.0002	0.0377	USP17L23	ubiquitin specific peptidase 17-like family member 23 [Source:HGNC Symbol;Acc:HGNC:44451]	Coding
TC0300013978.hg.1	8.36	10.07	-3.26	0.0003	0.0413	USP4	ubiquitin specific peptidase 4 (proto-oncogene)	Multiple_Complex
TC2200008036.hg.1	8.16	10.64	-5.57	0.0002	0.0373	USP41	ubiquitin specific peptidase 41	Multiple_Complex
TC0700006645.hg.1	9.9	11.57	-3.19	7.52e-05	0.0225	USP42	ubiquitin specific peptidase 42	Multiple_Complex
TC1400010649.hg.1	11.97	13.89	-3.77	2.8e-05	0.0124	VRK1	vaccinia related kinase 1	Multiple_Complex
TC0X00008001.hg.1	12.18	10.52	3.16	6.68e-05	0.0211	WBP5	WW domain binding protein 5	Coding
TC0900011650.hg.1	7.97	10.26	-4.87	8.22e-06	0.006	WDR34	WD repeat domain 34	Multiple_Complex
TC1700011307.hg.1	15.08	12.35	6.65	1.73e-06	0.0024	WFDC21P	WAP four-disulfide core domain 21, pseudogene	Multiple_Complex
TC0500009346.hg.1	7.75	9.47	-3.28	0.0003	0.0428	WWC1	WW and C2 domain containing 1	Multiple_Complex
TC0700013119.hg.1	10.09	12.31	-4.67	1.3e-05	0.008	XRCC2	X-ray repair complementing defective repair in Chinese hamster cells 2	Multiple_Complex
TC1200007906.hg.1	8.32	10.33	-4.03	4.56e-05	0.0169	XRCC6BP1	XRCC6 binding protein 1	Multiple_Complex
TC0300012766.hg.1	7.97	6.22	3.37	0.0001	0.0276	Y_RNA	Y RNA [Source:RFAM;Acc:RF00019]	NonCoding
TC1400008205.hg.1	12.63	14.07	-2.71	0.0003	0.043	YY1; MIR6764	YY1 transcription factor; microRNA 6764	Multiple_Complex
TC0400011620.hg.1	6.55	8.8	-4.78	4.13e-05	0.016	ZGRF1	zinc finger, GRF-type containing 1	Multiple_Complex
TC0X00008760.hg.1	4.81	8.1	-9.79	5.39e-08	0.0003	ZNF185	zinc finger protein 185 (LIM domain)	Multiple_Complex
TC1900011752.hg.1	6.63	9.31	-6.42	1.01e-05	0.0069	ZNF223	zinc finger protein 223	Multiple_Complex
TC0700011944.hg.1	6.66	8.33	-3.18	0.0003	0.0456	ZNF394	zinc finger protein 394	Multiple_Complex
TC1900011951.hg.1	4.76	7.09	-5.04	8.11e-05	0.0231	ZNF780B	zinc finger protein 780B	Multiple_Complex
TC0700008094.hg.1	9.06	11.32	-4.81	6.36e-05	0.0204	ZP3	zona pellucida glycoprotein 3 (sperm receptor)	Multiple_Complex
