# Supplementary material for: Ras-Related Protein Rab-32 and Thrombospondin 1 Confer Resistance to the EGFR Tyrosine Kinase Inhibitor Osimertinib by Activating Focal Adhesion Kinase in Non-Small Cell Lung Cancer
Source: Cancers (Basel). 2022 Jul 14;14(14):3430. doi: 10.3390/cancers14143430 (PMC9317954; doi:10.3390/cancers14143430)
Supplement: Supplementary file 1 [file cancers-14-03430-s001.zip › Supplementary Table S3.xlsx]

## Sheet: Sheet1
Supplementary Table S3. Differentially expressed genes overlapping in HCC827OR/P and NCI-H1975OR/P
		NCI-H1975						HCC827
Gene Symbol	Description	H1975OR Avg (log2)	H1975P Avg (log2)	Fold Change	P-val	FDR P-val	HCC827OR Avg (log2)	HCC827P Avg (log2)	Fold Change	P-val	FDR P-val
PLAC8	placenta specific 8	15.25	9.9	41.01	7.86e-10	2.13e-05	15.6	5.47	1119.94	2.01e-13	7.34e-09
IGFBP7	insulin like growth factor binding protein 7	14.44	9.61	28.58	1.31e-09	2.55e-05	11.03	4.56	88.52	3.17e-11	1.79e-07
S1PR1	sphingosine-1-phosphate receptor 1	8.71	6.12	6	7.04e-06	0.0056	10.96	5.9	33.47	2.52e-09	4.44e-06
DYSF	dysferlin	10.5	8.89	3.06	0.0001	0.0281	10.35	5.33	32.46	2.36e-10	7.46e-07
TNFRSF9	tumor necrosis factor receptor superfamily, member 9	12.46	8.52	15.32	2.55e-08	0.0002	15.02	10.46	23.61	4.12e-09	6.43e-06
CCDC80; LINC01279	coiled-coil domain containing 80; long intergenic non-protein coding RNA 1279	8.52	11.71	-9.15	2.24e-07	0.0007	15.29	11.06	18.77	7.41e-09	9.4e-06
COL5A1	collagen, type V, alpha 1	14.06	11.36	6.5	8.95e-07	0.0017	10.5	6.33	17.97	4.85e-09	6.9e-06
CDK15	cyclin-dependent kinase 15	4.78	6.94	-4.47	6.11e-05	0.02	9.19	5.68	11.39	3.22e-07	0.0002
GADD45A	growth arrest and DNA-damage-inducible, alpha	8.21	10.3	-4.24	6.73e-05	0.0211	13.3	9.81	11.17	2.57e-07	0.0001
PTPRM	protein tyrosine phosphatase, receptor type, M	12.28	9.84	5.43	5.03e-06	0.0046	12.66	9.26	10.6	1.11e-07	6.96e-05
FAM129A	family with sequence similarity 129, member A	6.27	8.72	-5.48	5.19e-06	0.0046	9.34	5.97	10.4	1.35e-07	8.14e-05
THBS1	thrombospondin 1	17.38	15.7	3.18	4.88e-05	0.0177	17.59	14.24	10.24	1.9e-08	1.85e-05
OPHN1	oligophrenin 1	9.41	7.99	2.68	0.0003	0.0457	9.75	6.73	8.12	1.05e-07	6.82e-05
TMEM255B	transmembrane protein 255B	5.39	8.69	-9.89	9.98e-07	0.0018	8.03	5.03	8	2.98e-06	0.0008
MIR8078	microRNA 8078	7.68	4.89	6.93	4.61e-06	0.0044	7.68	4.89	6.93	4.61e-06	0.0044
KCNH1	potassium channel, voltage gated eag related subfamily H, member 1	7.4	5.25	4.46	2.66e-05	0.0121	7.83	5.07	6.76	1.92e-06	0.0006
TRIM16L	tripartite motif containing 16-like	7.92	9.84	-3.78	0.0003	0.0433	10.13	7.46	6.37	1.1e-05	0.0021
INHBA	inhibin beta A	8.41	6.13	4.85	3.18e-05	0.0135	10.46	7.91	5.89	9.56e-06	0.0019
KLC1	kinesin light chain 1	11.99	14.34	-5.12	8.92e-06	0.0063	14.13	11.63	5.66	4.69e-06	0.0011
AKT3	v-akt murine thymoma viral oncogene homolog 3	9.08	6.55	5.77	7.43e-05	0.0225	9.44	6.96	5.59	8.84e-05	0.0087
DUXAP10; LINC01296	double homeobox A pseudogene 10; long intergenic non-protein coding RNA 1296	13.57	11.72	3.61	5.61e-05	0.0191	14	11.55	5.44	3.11e-06	0.0008
PXK	PX domain containing serine/threonine kinase	12.07	14.16	-4.27	1.16e-05	0.0075	11.54	9.16	5.17	3.01e-06	0.0008
LINC01296; DUXAP10	long intergenic non-protein coding RNA 1296; double homeobox A pseudogene 10	12.71	11.18	2.88	0.0003	0.0469	13.45	11.09	5.16	4.26e-06	0.001
CADM1	cell adhesion molecule 1	12.03	7.44	24.01	4.63e-08	0.0002	11.67	9.3	5.15	7.04e-05	0.0075
BICC1	BicC family RNA binding protein 1	7.79	5.38	5.3	9.91e-05	0.0259	11.89	9.6	4.89	0.0002	0.0129
AZIN2	antizyme inhibitor 2	6.36	8.55	-4.57	0.0001	0.0299	8.38	6.19	4.57	0.0001	0.0114
RAP1A	RAP1A, member of RAS oncogene family	9.75	11.36	-3.07	0.0001	0.0306	12.55	10.37	4.54	6.87e-06	0.0015
TYMS	thymidylate synthetase	12.37	13.94	-2.97	0.0002	0.0389	15.04	12.9	4.41	1.06e-05	0.002
PRKCA	protein kinase C, alpha	8.4	10.47	-4.19	7.85e-06	0.0059	10.48	8.37	4.32	6.22e-06	0.0014
HSPG2	heparan sulfate proteoglycan 2	11.12	9.15	3.91	1.54e-05	0.0085	9.74	7.64	4.3	7.57e-06	0.0016
SLC38A6	solute carrier family 38, member 6	10.69	12.67	-3.93	0.0001	0.0298	11.82	9.71	4.3	7.17e-05	0.0076
CPE	carboxypeptidase E	12.2	8.73	11.13	5.98e-07	0.0013	8.82	6.81	4.03	0.0002	0.0142
SDK1	sidekick cell adhesion molecule 1	5.56	3.74	3.53	0.0003	0.046	5.98	3.99	3.98	0.0001	0.0117
DEPDC7	DEP domain containing 7	10.43	8.32	4.31	0.0001	0.0283	8.64	6.66	3.95	0.0002	0.0155
GABARAPL1	GABA(A) receptor-associated protein like 1	12.51	10.17	5.07	4.32e-06	0.0043	13.83	12.01	3.53	5.98e-05	0.0067
PRKAG2	protein kinase, AMP-activated, gamma 2 non-catalytic subunit	8.43	10.42	-3.97	5.4e-05	0.0188	10.88	9.07	3.51	0.0001	0.0114
CITED2	Cbp/p300-interacting transactivator, with Glu/Asp rich carboxy-terminal domain, 2	11.53	8.76	6.82	5.54e-07	0.0013	9.85	8.04	3.5	5.48e-05	0.0063
RAB32	RAB32, member RAS oncogene family	11.68	9.95	3.32	0.0002	0.035	9.77	7.97	3.47	0.0001	0.0115
ZNF223	zinc finger protein 223	6.63	9.31	-6.42	1.01e-05	0.0069	8.84	7.08	3.38	0.0006	0.0298
PQLC3	PQ loop repeat containing 3	5.84	7.59	-3.37	9.71e-05	0.0255	7.74	6.04	3.24	0.0001	0.0114
GMPR	guanosine monophosphate reductase	6.84	9.5	-6.32	1.31e-06	0.0021	8.07	6.4	3.2	0.0002	0.0127
FLNB	filamin B, beta	9.78	11.29	-2.84	0.0003	0.046	11.9	10.24	3.16	0.0001	0.0113
LTBP1	latent transforming growth factor beta binding protein 1	8.23	11.39	-8.89	1.17e-06	0.002	8.27	6.63	3.13	0.0007	0.0349
PGRMC2	progesterone receptor membrane component 2	14.36	12.8	2.93	0.0003	0.0468	13.96	12.37	3.01	0.0003	0.0179
ADI1	acireductone dioxygenase 1	9.59	11.09	-2.82	0.0002	0.0401	10.77	9.26	2.85	0.0002	0.016
BDNF	brain-derived neurotrophic factor	9.59	7.84	3.37	4.15e-05	0.016	9.78	8.27	2.84	0.0002	0.014
SNF8	SNF8, ESCRT-II complex subunit	14.78	16.46	-3.21	8.09e-05	0.0231	16.57	15.09	2.79	0.0003	0.0179
TRIM6	tripartite motif containing 6	8.27	10.11	-3.58	5.19e-05	0.0182	9.29	7.83	2.76	0.0004	0.025
BLVRB	biliverdin reductase B	11.35	12.98	-3.09	0.0001	0.0302	13.18	11.71	2.75	0.0004	0.0219
FAH	fumarylacetoacetate hydrolase (fumarylacetoacetase)	7.62	9.61	-3.98	2.17e-05	0.0106	10.52	9.06	2.75	0.0004	0.0242
RAD51B	RAD51 paralog B	7.89	9.63	-3.33	9.85e-05	0.0258	9.15	7.78	2.58	0.0009	0.0406
MOK	MOK protein kinase	8	9.93	-3.79	6.28e-05	0.0203	10.24	8.87	2.58	0.0013	0.0492
PAQR3	progestin and adipoQ receptor family member III	5.92	7.49	-2.96	0.0003	0.0479	9.09	7.76	2.52	0.0013	0.0491
NTHL1	nth-like DNA glycosylase 1	9.46	11	-2.91	0.0002	0.037	11.26	9.95	2.48	0.0008	0.0379
CTSD	cathepsin D	15.68	17.32	-3.12	6.81e-05	0.0212	16.12	14.91	2.31	0.001	0.043
GGCT	gamma-glutamylcyclotransferase	9.98	11.44	-2.74	0.0002	0.0339	11.04	12.25	-2.31	0.0008	0.038
BUD31	BUD31 homolog	11	12.48	-2.79	0.0003	0.0466	10.69	11.94	-2.38	0.0013	0.0488
VRK1	vaccinia related kinase 1	11.97	13.89	-3.77	2.8e-05	0.0124	13.22	14.48	-2.39	0.0012	0.0483
METTL7A	methyltransferase like 7A	9	10.87	-3.66	3.2e-05	0.0136	5.62	6.9	-2.42	0.001	0.0433
P2RY2	purinergic receptor P2Y, G-protein coupled, 2	5.47	6.95	-2.79	0.0003	0.0483	6.09	7.38	-2.45	0.0011	0.0442
DYNLL2	dynein, light chain, LC8-type 2	12.71	14.78	-4.22	5.36e-06	0.0047	12.76	14.07	-2.48	0.0005	0.0265
SYT12	synaptotagmin XII	4.67	6.37	-3.25	0.0002	0.032	4.83	6.16	-2.53	0.0012	0.0473
SUMF2	sulfatase modifying factor 2	12.15	13.71	-2.95	0.0001	0.0289	13.01	14.41	-2.65	0.0003	0.021
CD74	CD74 molecule, major histocompatibility complex, class II invariant chain	5.49	7.11	-3.09	8.11e-05	0.0231	5.27	6.7	-2.69	0.0003	0.0183
TSPAN15	tetraspanin 15	10.45	12.25	-3.5	0.0001	0.0286	8.97	10.45	-2.77	0.0007	0.0347
THOC3	THO complex 3	8.5	10.44	-3.83	4.29e-05	0.0164	11.27	12.75	-2.78	0.0005	0.028
SCD	stearoyl-CoA desaturase (delta-9-desaturase)	13.32	11.17	4.42	6.83e-06	0.0055	11.73	13.24	-2.85	0.0002	0.0161
HIST2H2BF	histone cluster 2, H2bf	14.22	16.36	-4.41	1.23e-05	0.0078	15.72	17.26	-2.91	0.0003	0.0196
MET	MET proto-oncogene, receptor tyrosine kinase	11.67	13.56	-3.71	7.72e-05	0.0229	13.99	15.54	-2.94	0.0005	0.026
HIST2H2BB; HIST2H3PS2	histone cluster 2, H2bb (pseudogene); histone cluster 2, H3, pseudogene 2	14.94	16.93	-3.99	9.15e-06	0.0064	16.07	17.76	-3.23	5.06e-05	0.006
ANOS1	anosmin 1	8.69	6.07	6.14	3.03e-05	0.013	7.29	9.05	-3.39	0.0011	0.0447
CASC8	cancer susceptibility candidate 8 (non-protein coding)	8.8	6.26	5.83	1.91e-06	0.0025	8.91	10.69	-3.43	8.12e-05	0.0082
HIST2H2AB	histone cluster 2, H2ab	11.55	13.72	-4.5	7.78e-06	0.0059	12.73	14.54	-3.49	5.2e-05	0.0061
GALNT12	polypeptide N-acetylgalactosaminyltransferase 12	7.8	9.48	-3.2	9.21e-05	0.0251	8.86	10.67	-3.5	4.49e-05	0.0054
ACSM3	acyl-CoA synthetase medium-chain family member 3	7.46	9.04	-2.99	0.0003	0.0424	9.59	11.44	-3.61	5.93e-05	0.0066
CFH	complement factor H	8.2	6	4.61	5.64e-05	0.0192	7.23	9.11	-3.68	0.0003	0.0175
ETV1	ETV1	7.88	11.57	-12.97	7.4e-08	0.0003	8.67	10.55	-3.68	0.0001	0.0104
SCDP1	stearoyl-CoA desaturase (delta-9-desaturase) pseudogene 1	10.52	8.61	3.77	0.0003	0.0469	8.74	10.65	-3.75	0.0003	0.021
ABCC3	ATP binding cassette subfamily C member 3	11.09	13.93	-7.17	4.47e-07	0.0011	13.71	15.71	-3.99	2.16e-05	0.0034
KLF3P2	Kruppel-like factor 3 (basic) pseudogene 2 [Source:HGNC Symbol;Acc:HGNC:41519]	7.46	5.22	4.7	9.11e-06	0.0064	6.16	8.19	-4.07	2.49e-05	0.0037
CDCP1	CUB domain containing protein 1	7.36	10.03	-6.35	4.21e-06	0.0043	10.93	13.01	-4.23	5.54e-05	0.0064
COX17P1	COX17, cytochrome c oxidase copper chaperone pseudogene 1	7.28	9.28	-4.01	0.0002	0.0319	8.18	10.26	-4.24	0.0001	0.0097
WWC1	WW and C2 domain containing 1	7.75	9.47	-3.28	0.0003	0.0428	8.82	10.93	-4.33	3.68e-05	0.0049
METTL7B	methyltransferase like 7B	6.38	8.26	-3.68	0.0001	0.0306	5.15	7.27	-4.37	4.19e-05	0.0053
EXPH5	exophilin 5	9	10.84	-3.58	0.0001	0.0285	9.38	11.56	-4.53	2.3e-05	0.0035
HCAR1	hydroxycarboxylic acid receptor 1	5.7	7.79	-4.26	0.0002	0.0367	6.07	8.27	-4.58	0.0001	0.0113
AKR1B10	aldo-keto reductase family 1, member B10 (aldose reductase)	5.64	8.13	-5.62	6.07e-05	0.02	5	7.19	-4.58	0.0002	0.0151
NMU	neuromedin U	8.55	6.3	4.75	0.0003	0.0413	6.52	8.78	-4.8	0.0002	0.0167
HLA-F	major histocompatibility complex, class I, F	15.87	13.28	6.03	8.51e-07	0.0017	10.68	12.99	-4.95	3.16e-06	0.0008
TREM1	triggering receptor expressed on myeloid cells 1	9.4	6.54	7.27	1.59e-06	0.0023	5.99	8.39	-5.28	1.08e-05	0.0021
USP17L23	ubiquitin specific peptidase 17-like family member 23 [Source:HGNC Symbol;Acc:HGNC:44451]	7.15	5.45	3.26	0.0002	0.0377	5.08	7.55	-5.55	5.15e-06	0.0012
RHOD	ras homolog family member D	4.81	6.8	-3.98	9.4e-06	0.0066	4.96	7.45	-5.63	7.91e-07	0.0003
GBAS	glioblastoma amplified sequence	9.26	11.08	-3.52	0.0003	0.0442	10.65	13.17	-5.72	1.21e-05	0.0022
COX17	COX17 cytochrome c oxidase copper chaperone	9.91	11.59	-3.22	8.07e-05	0.0231	10.16	12.93	-6.8	3.97e-07	0.0002
PTGS2	prostaglandin-endoperoxide synthase 2 (prostaglandin G/H synthase and cyclooxygenase)	7.59	5.3	4.88	3.73e-05	0.0149	6.68	9.57	-7.39	3.22e-06	0.0009
GPR87	G protein-coupled receptor 87	6.62	9.81	-9.16	2.93e-06	0.0034	5.57	8.54	-7.82	6.56e-06	0.0015
GRHL2	grainyhead-like transcription factor 2	6.03	7.82	-3.46	0.0003	0.0477	6.45	9.43	-7.94	1.93e-06	0.0006
H1F0	H1 histone family, member 0	8.17	11.1	-7.58	3.58e-07	0.0009	8.48	11.49	-8.01	2.63e-07	0.0001
ITGB8	integrin beta 8	9.25	7.26	3.99	0.0002	0.0328	7.27	10.42	-8.89	1.42e-06	0.0005
ITGA2	integrin, alpha 2 (CD49B, alpha 2 subunit of VLA-2 receptor)	5.58	8.09	-5.72	2.96e-06	0.0034	6.73	9.91	-9.03	2.07e-07	0.0001
CARD16	caspase recruitment domain family, member 16	13.56	11.25	4.95	1.5e-05	0.0085	6.97	10.28	-9.94	2.67e-07	0.0001
CFI	complement factor I	8.23	6.51	3.31	6.95e-05	0.0215	6.71	10.03	-10.02	4.98e-08	3.77e-05
TGM2	transglutaminase 2	7.49	9.45	-3.89	0.0003	0.0424	5.86	9.46	-12.18	4.63e-07	0.0002
TNFAIP2	tumor necrosis factor, alpha-induced protein 2	7.99	9.85	-3.62	0.0002	0.0367	8.78	12.39	-12.23	1.71e-07	9.78e-05
MPZL2	myelin protein zero-like 2	9.98	7.85	4.38	0.0001	0.0276	5.77	9.4	-12.37	3.69e-07	0.0002
CLDN1	claudin 1	9.83	7.71	4.34	1.5e-05	0.0085	9.25	13.1	-14.43	1.55e-08	1.63e-05
IFI27	interferon, alpha-inducible protein 27	7.04	9.57	-5.75	7.51e-05	0.0225	5.85	10.26	-21.27	1.74e-07	9.87e-05
ID1	inhibitor of DNA binding 1, dominant negative helix-loop-helix protein	9.43	11.62	-4.55	9.33e-05	0.0253	7.2	11.7	-22.64	3.19e-08	2.71e-05
ITGB6	integrin beta 6	4.51	6.34	4.3	0.0002	0.037	5.98	10.62	-24.87	6.72e-09	8.86e-06
ERBB3	erb-b2 receptor tyrosine kinase 3	4.94	7.1	-4.47	0.0002	0.0356	5.2	10.02	-28.35	3e-08	2.6e-05
TMC5	transmembrane channel like 5	6.52	9.16	-6.23	7.79e-05	0.023	4.37	9.57	-36.85	4.25e-08	3.44e-05
BNIP3P4	BCL2/adenovirus E1B 19kDa interacting protein 3 pseudogene 4	6.55	8.01	-2.76	0.0002	0.0391	5.19	10.41	-37.23	1.09e-10	4.35e-07
STEAP2	STEAP family member 2, metalloreductase	7.71	11.62	-15.03	2.23e-08	0.0002	7.78	13.01	-37.59	5.83e-10	1.38e-06
CLDN7	claudin 7	8.37	10.35	-3.96	1.85e-05	0.0094	9.74	15.06	-40.01	1.49e-10	5.32e-07
CYP24A1	cytochrome P450, family 24, subfamily A, polypeptide 1	4.43	6.5	-4.22	5.68e-05	0.0192	4.33	9.97	-49.76	5.31e-10	1.31e-06
ANKRD22	ankyrin repeat domain 22	5.2	7.24	-4.11	5e-05	0.0178	4.82	10.47	-50.22	3.47e-10	9.43e-07
ST14	suppression of tumorigenicity 14 (colon carcinoma)	4.35	6.16	-3.52	6.93e-05	0.0215	4.67	10.67	-64.21	5.38e-11	2.43e-07
IGFBP3	insulin like growth factor binding protein 3	11.04	7.59	10.95	6e-07	0.0013	10.29	16.9	-97.81	2.04e-10	6.6e-07
SPINT1	serine peptidase inhibitor, Kunitz type 1	5.98	7.8	-3.53	0.0001	0.0281	6.69	13.33	-99.21	3.16e-11	1.79e-07
SMIM22	small integral membrane protein 22	4.77	8.23	-11.04	4.86e-08	0.0002	5.2	12.12	-121.19	7.58e-12	6.86e-08
TM4SF18	transmembrane 4 L six family member 18	5.22	9.17	-15.41	1.58e-07	0.0006	6.65	13.58	-122.18	1.43e-10	5.23e-07
CDH1	cadherin 1, type 1	5.64	8.54	-7.47	1.42e-06	0.0022	7.2	14.17	-125.06	2.89e-11	1.79e-07
ERP27	endoplasmic reticulum protein 27	5.67	8.47	-6.95	8.6e-05	0.024	5.87	12.88	-129.02	2.48e-09	4.43e-06
TCONS_l2_00029962	Salzman2013 ANNOTATED, ncRNA, OVEXON best transcript TCONS_l2_00029962	7.39	10.93	-11.59	2.78e-07	0.0008	6.44	13.53	-136.4	4.78e-11	2.36e-07
KRT16P1	keratin 16 pseudogene 1	8.94	6.2	6.67	3.56e-06	0.0038	4.24	11.58	-162.32	2.01e-11	1.52e-07
CFB	complement factor B	11.69	10.06	3.11	9.67e-05	0.0255	8.09	15.92	-227.86	7.06e-13	1.2e-08
EPCAM	epithelial cell adhesion molecule	4.38	7.64	-9.63	1.39e-05	0.0082	5.97	14.09	-277.09	2.8e-10	8.28e-07
CDH3	cadherin 3, type 1, P-cadherin (placental)	15.39	12.86	5.78	1.48e-05	0.0085	7.37	15.5	-281.29	1.08e-11	8.64e-08
STC1	stanniocalcin 1	15.06	13.41	3.14	0.0001	0.0314	6	14.53	-369.5	4.55e-13	1.03e-08
ESRP1	epithelial splicing regulatory protein 1	4.34	10.77	-86.01	2.48e-10	8.41e-06	5.98	14.72	-428.24	4.61e-12	5.22e-08
MAL2	mal, T-cell differentiation protein 2 (gene/pseudogene)	6.81	11	-18.19	4.69e-08	0.0002	5.52	16.3	-1759.32	2.59e-13	7.34e-09
Highlight areas indicated overexpressed genes in both resistant cell lines
