# Supplementary material for: Ras-Related Protein Rab-32 and Thrombospondin 1 Confer Resistance to the EGFR Tyrosine Kinase Inhibitor Osimertinib by Activating Focal Adhesion Kinase in Non-Small Cell Lung Cancer
Source: Cancers (Basel). 2022 Jul 14;14(14):3430. doi: 10.3390/cancers14143430 (PMC9317954; doi:10.3390/cancers14143430)
Supplement: Supplementary file 1 [file cancers-14-03430-s001.zip › Supplementary Table S4.xls]

## Sheet: Sheet1
Supplementary Table S4. Clinical characteristics of 17 EGFR-mutant NSCLC patients
Clinicopathological factors	Patients
Gender	Male: 4/17
	Female: 13/17
Age	46 - 78
Smoking status	Current: 2/17
	Ex-smoker: 6/17
	Never smoker: 9/17
Performance status	0: 5/17
	1: 8/17
	2: 4/17
Histology	Adenocarcinoma: 17/17
Stage at diagnosis	IV: 17/17
EGFR mutation subtype	Deletion exon 19: 13/17
	L858R: 3/17
	exon 18: 1/17
	T790M: 17/17
